# Supplementary material for: Possible eucynodont (Synapsida: Cynodontia) tracks from a lacustrine facies in the Lower Jurassic Moenave Formation of southwestern Utah
Source: PeerJ. 2024 Jun 26;12:e17591. doi: 10.7717/peerj.17591 (PMC11214430; doi:10.7717/peerj.17591)
Supplement: Supplemental Information 1 — For details on the production of this figure, please see the Materials and Methods. [file peerj-12-17591-s001.zip]

Archive with 2 entries (2 files):
- SGDS 190 Synapsid Print Mesh final (1).obj
- __MACOSX/._SGDS 190 Synapsid Print Mesh final (1).obj
