# Supplementary material for: Possible eucynodont (Synapsida: Cynodontia) tracks from a lacustrine facies in the Lower Jurassic Moenave Formation of southwestern Utah
Source: PeerJ. 2024 Jun 26;12:e17591. doi: 10.7717/peerj.17591 (PMC11214430; doi:10.7717/peerj.17591)
Supplement: Supplemental Information 1 — For details on the production of this figure, please see the Materials and Methods. [file peerj-12-17591-s001.zip › SGDS 190 Synapsid Print Mesh final (1).obj]

# 3D Systems, Inc.
#o Polygonal_Model_1 SGDS 190 Synapsid Print Mesh
# Number of geometric vertices: 523914
v -611.668823000000 36.155178000000 21.640272000000
v -611.413330000000 36.391724000000 21.561708000000
v -611.502747000000 36.054668000000 21.457260000000
v -611.832703000000 36.098408000000 21.749294000000
v -611.224609000000 36.351475000000 21.403461000000
v -611.237793000000 36.024200000000 21.260572000000
v -611.643555000000 36.461433000000 21.811687000000
v -611.510010000000 36.578121000000 21.777168000000
v -611.433044000000 36.816841000000 21.892773000000
v -611.056763000000 36.796669000000 21.567915000000
v -611.107971000000 36.249851000000 21.273678000000
v -611.363281000000 35.691628000000 21.146481000000
v -611.220093000000 35.719101000000 21.052090000000
v -611.118835000000 36.495003000000 21.407417000000
v -611.724976000000 36.798954000000 22.116175000000
v -611.661255000000 37.039463000000 22.222416000000
v -610.995361000000 36.440865000000 21.283627000000
v -610.916992000000 36.678860000000 21.370283000000
v -610.539429000000 37.059505000000 21.277328000000
v -610.861450000000 36.982727000000 21.527857000000
v -610.734741000000 37.309757000000 21.617258000000
v -610.366150000000 37.177036000000 21.190454000000
v -610.434265000000 37.458172000000 21.406643000000
v -610.544067000000 36.447018000000 20.886066000000
v -610.452271000000 36.628025000000 20.915745000000
v -610.597038971943 36.853889316134 21.194889611053
v -610.335632000000 36.959126000000 21.041212000000
v -610.821716000000 36.035793000000 20.919678000000
v -611.030579000000 36.019188000000 21.096905000000
v -610.539795000000 33.710133000000 19.189152000000
v -610.453918000000 33.277283000000 18.886387000000
v -611.026794000000 33.465405000000 19.441444000000
v -610.583803026246 33.371053964932 19.039968778070
v -610.264954000000 34.555737000000 19.503565000000
v -610.050720000000 34.250797000000 19.116930000000
v -610.408203000000 34.134449000000 19.339401000000
v -610.538147000000 34.986046000000 19.994484000000
v -610.481018000000 34.467968000000 19.629642000000
v -610.935303000000 34.594761000000 20.085941000000
v -610.732711478420 34.566384491057 19.899698610907
v -610.048889000000 33.761086000000 18.832520000000
v -610.293597659811 33.887002068513 19.100882902803
v -610.914978000000 34.289417000000 19.879639000000
v -610.514099000000 34.285202000000 19.534166000000
v -610.951172000000 34.015324000000 19.752550000000
v -610.098915722673 33.274258586405 18.586814604162
v -610.417847000000 32.030987000000 18.111908000000
v -611.426025000000 33.280506000000 19.695284000000
v -609.881653000000 32.437870000000 17.916128000000
v -610.255186785273 32.454085145120 18.233744218709
v -610.185088040513 32.250052490018 18.052587130398
v -610.940247000000 34.989086000000 20.338366000000
v -610.545053931239 35.199130777088 20.136370503977
v -611.103882000000 34.383022000000 20.094200000000
v -610.491570254145 33.935326703561 19.288341067155
v -610.649658000000 35.532181000000 20.441101000000
v -611.338074000000 31.731049000000 18.709766000000
v -611.668640000000 31.918728000000 19.077242000000
v -611.301331000000 32.035221000000 18.866123000000
v -610.807678000000 31.645317000000 18.216938000000
v -611.228516000000 31.423529000000 18.437151000000
v -610.960693000000 32.059963000000 18.595537000000
v -611.449646000000 32.497692000000 19.240936000000
v -611.437256000000 31.471113000000 18.647316000000
v -611.043640000000 35.628250000000 20.822426000000
v -610.796143000000 35.965431000000 20.853815000000
v -610.920593000000 35.567894000000 20.676470000000
v -611.394531000000 35.117332000000 20.794689000000
v -611.298645000000 34.777744000000 20.532129000000
v -611.071411000000 33.147659000000 19.310236000000
v -611.442627000000 32.984871000000 19.535471000000
v -610.692139000000 35.907150000000 20.727797000000
v -611.202057149746 35.130833182330 20.642893195499
v -610.944386125387 35.282432687210 20.521446810689
v -611.137627326859 32.478108061052 18.979036839937
v -610.984314000000 35.898235000000 20.977551000000
v -611.404968000000 34.301613000000 20.296051000000
v -611.331543000000 34.604256000000 20.451508000000
v -611.779663000000 32.562908000000 19.552416000000
v -611.689480912309 32.141906455992 19.227307256036
v -612.095825000000 31.740244000000 19.335354000000
v -612.121094000000 32.046761000000 19.535597000000
v -612.066040000000 30.930756000000 18.830301000000
v -611.567330290001 31.262285034035 18.618835559320
v -610.660039864498 36.334569992404 20.930821963091
v -611.332031000000 35.480553000000 20.981194000000
v -611.577881000000 34.720379000000 20.729265000000
v -612.128723000000 33.814800000000 20.616142000000
v -611.552979000000 35.392418000000 21.101492000000
v -612.012043207152 32.776628736219 19.879921942031
v -611.644897000000 35.729866000000 21.369362000000
v -611.837830000000 34.847847000000 21.005579000000
v -612.649597000000 31.719172000000 19.763699000000
v -612.338867000000 31.370741000000 19.317667000000
v -612.488600456511 31.553518280326 19.541092826737
v -612.482746737918 32.044297563425 19.833285681471
v -612.047485000000 34.362476000000 20.880922000000
v -612.514893000000 32.537220000000 20.175949000000
v -612.299500000000 33.020161000000 20.307682000000
v -612.144772220646 33.287468825005 20.320190176759
v -612.512878000000 32.930489000000 20.436745000000
v -612.671936000000 33.301380000000 20.770725000000
v -611.746088927000 33.997351642384 20.398488994872
v -612.649963000000 32.133907000000 20.040911000000
v -612.268555000000 34.180542000000 20.973232000000
v -612.753479000000 34.457882000000 21.529842000000
v -612.765137000000 33.624142000000 21.048981000000
v -612.572770942809 33.734312886899 20.951917287221
v -613.506897000000 32.417702000000 20.925375000000
v -612.938904000000 32.692600000000 20.621418000000
v -612.819702000000 31.903696000000 20.028368000000
v -612.642822000000 31.144527000000 19.450184000000
v -612.827399380148 31.512767205571 19.806868480392
v -613.031494000000 33.428436000000 21.160181000000
v -612.922040706889 33.227814020512 20.938511315179
v -612.845947000000 34.068336000000 21.375671000000
v -612.585333914757 34.304769812132 21.303335474620
v -613.010132000000 33.816040000000 21.358768000000
v -613.110596000000 34.402550000000 21.818432000000
v -613.004089000000 34.726448000000 21.898119000000
v -612.668858173564 33.887926764726 21.125950244820
v -613.390869000000 33.284897000000 21.406958000000
v -613.303284000000 33.006939000000 21.133430000000
v -613.237549000000 34.226677000000 21.817299000000
v -612.920715000000 34.281082000000 21.573689000000
v -613.279236000000 30.958014000000 19.877571000000
v -613.497437000000 31.629711000000 20.420843000000
v -613.247435950030 31.647609058350 20.228366274277
v -613.732971000000 31.131945000000 20.336830000000
v -613.539321316027 31.351739763240 20.302029981749
v -612.954022945643 31.220608700575 19.752036198899
v -612.806787342541 31.179155864390 19.606194371635
v -612.882874000000 30.874880000000 19.490582000000
v -613.614502000000 30.270077000000 19.755846000000
v -613.745361000000 30.544880000000 20.009951000000
v -613.755981000000 30.799868000000 20.157650000000
v -613.113403000000 33.644783000000 21.352612000000
v -613.352417000000 33.737762000000 21.599339000000
v -613.200867000000 33.943523000000 21.587719000000
v -613.467346000000 33.897114000000 21.783962000000
v -613.888367000000 33.317074000000 21.790520000000
v -613.646301000000 33.588459000000 21.751526000000
v -613.482117000000 33.505516000000 21.591850000000
v -613.969482000000 32.279602000000 21.239605000000
v -613.882019000000 32.826458000000 21.511862000000
v -613.826852398979 32.467117598350 21.235029124860
v -613.396118000000 32.088394000000 20.646101000000
v -613.717529000000 32.036793000000 20.885420000000
v -614.244995000000 31.870693000000 21.246645000000
v -614.406555000000 31.125454000000 20.913034000000
v -614.693054000000 31.463270000000 21.360256000000
v -614.375687062813 31.546578209053 21.142476527732
v -613.721252000000 31.810671000000 20.748379000000
v -614.243103000000 30.848276000000 20.612299000000
v -613.591980000000 32.973640000000 21.355137000000
v -614.463257000000 32.132580000000 21.564800000000
v -614.175592085076 31.240868161229 20.781798879937
v -614.320068000000 32.650101000000 21.756874000000
v -614.180502406961 32.378188339453 21.475922692744
v -614.236328000000 30.412294000000 20.347225000000
v -614.651062000000 31.808956000000 21.541552000000
v -615.136841000000 30.705471000000 21.284498000000
v -615.168396000000 31.123817000000 21.555387000000
v -615.055402584792 30.894953655020 21.322571666883
v -615.059143000000 30.370646000000 20.999765000000
v -614.493917659249 30.305733605830 20.493586011403
v -616.050293000000 30.296774000000 21.813080000000
v -615.459656000000 30.237726000000 21.252005000000
v -615.705183074439 30.533978786287 21.653434476054
v -615.277306055578 30.651568457219 21.364299762306
v -613.841675000000 33.075424000000 21.618454000000
v -613.366638000000 33.442024000000 21.474342000000
v -613.968373829759 32.574536890224 21.423846428160
v -613.084391330382 33.172032864742 21.044264430445
v -613.207597354974 32.190060983140 20.544705640922
v -613.591532651961 32.674310074490 21.163001927155
v -612.663073223848 32.942599692958 20.558584050793
v -613.334984833717 32.407032117074 20.779447446841
v -613.412815391185 31.839640810163 20.490169006112
v -612.825141645830 32.426860021534 20.364472492189
v -610.500244000000 36.086903000000 20.681004000000
v -610.777582343669 32.489135048565 18.691686877892
v -611.478726852932 32.027029733972 18.995404625807
v -610.362732000000 31.006626000000 17.446527000000
v -610.956055000000 31.193071000000 18.046377000000
v -610.490180452277 31.459157391082 17.810641654555
v -610.589889184900 31.165042647424 17.725824595898
v -610.264099000000 30.755739000000 17.211884000000
v -610.483093000000 30.672380000000 17.334484000000
v -610.846863000000 30.251686000000 17.382704000000
v -610.777701383641 30.533699463497 17.506750234130
v -610.240234000000 31.931366000000 17.872459000000
v -610.298279000000 31.469706000000 17.666433000000
v -610.511854362359 32.366753821401 18.397134048044
v -610.757132280812 32.074975841790 18.441012111917
v -610.747070000000 30.071039000000 17.191330000000
v -610.288757000000 30.296820000000 16.969450000000
v -610.527767033056 30.043989358959 17.005848885553
v -611.380920000000 31.037321000000 18.302277000000
v -611.879082825399 31.351224238104 18.937468237430
v -611.741845735041 31.543732578885 18.938053378136
v -612.029053000000 30.713449000000 18.670919000000
v -612.468140000000 30.453562000000 18.893787000000
v -611.586487000000 30.655712000000 18.256229000000
v -611.224182000000 30.309929000000 17.766399000000
v -611.813048455865 30.601209668209 18.414843811668
v -612.025675408927 31.209714129861 18.970402663133
v -612.483704000000 30.857538000000 19.134041000000
v -612.234214836232 30.954623860708 18.984205348996
v -611.930054000000 29.829966000000 18.064552000000
v -611.993498919993 30.277189726752 18.372794324448
v -612.061972758174 30.112616301531 18.334592576664
v -612.560120000000 30.062462000000 18.729916000000
v -612.970398000000 30.028175000000 19.055424000000
v -614.034284679065 30.338113600164 20.134261868884
v -614.626648000000 29.799379000000 20.325924000000
v -615.428833000000 29.475416000000 20.796095000000
v -614.781555000000 29.564236000000 20.314081000000
v -615.133725500118 29.697594680247 20.675526248882
v -614.834187031161 29.864793238372 20.521309140598
v -617.839844000000 8.659683000000 10.403983000000
v -617.832947000000 8.564996000000 10.433807000000
v -617.896790000000 8.626616000000 10.484332000000
v -617.897156000000 8.800623000000 10.461588000000
v -617.839539000000 8.757536000000 10.389361000000
v -617.887878000000 8.534222000000 10.522283000000
v -617.811646000000 8.403748000000 10.535036000000
v -617.741760000000 8.539611000000 10.330315000000
v -617.958496000000 8.592688000000 10.564198000000
v -617.963501000000 8.687540000000 10.533423000000
v -617.944641000000 8.427366000000 10.647767000000
v -618.029236000000 8.652252000000 10.608189000000
v -618.091919000000 8.832211000000 10.644886000000
v -618.028259000000 8.887500000000 10.592180000000
v -617.887268000000 8.998347000000 10.503257000000
v -617.895508000000 8.899486000000 10.476889000000
v -618.018250000000 8.487058000000 10.676311000000
v -618.096252000000 8.713206000000 10.652498000000
v -618.157776000000 8.580487000000 10.751139000000
v -618.230652000000 8.736482000000 10.763035000000
v -618.087280000000 8.396454000000 10.790710000000
v -618.308533000000 8.516404000000 10.902173000000
v -618.305908000000 8.605832000000 10.857298000000
v -618.309448000000 8.691283000000 10.832457000000
v -620.627014000000 8.574007000000 13.334818000000
v -620.843262000000 8.653986000000 13.466249000000
v -620.582214000000 8.684491000000 13.271793000000
v -620.439392000000 8.580032000000 13.177011000000
v -620.526001000000 8.415608000000 13.304994000000
v -620.684692000000 8.432675000000 13.408745000000
v -620.986694000000 8.869483000000 13.520466000000
v -620.798950000000 8.886416000000 13.394719000000
v -621.065308000000 8.731662000000 13.587444000000
v -621.062927000000 9.024940000000 13.528348000000
v -620.823486000000 9.061954000000 13.366133000000
v -621.371948000000 8.862418000000 13.723695000000
v -621.334900000000 9.225890000000 13.687766000000
v -621.196899000000 9.276079000000 13.596684000000
v -621.361389000000 9.061954000000 13.701002000000
v -621.084961000000 9.147937000000 13.521285000000
v -621.029175000000 9.228950000000 13.489849000000
v -621.228455000000 8.548411000000 13.690877000000
v -621.459839000000 8.622329000000 13.795391000000
v -621.153015000000 8.371752000000 13.710390000000
v -621.312744000000 8.408140000000 13.772847000000
v -621.387573000000 8.476089000000 13.791186000000
v -621.440002000000 9.021774000000 13.748096000000
v -621.429932000000 9.122344000000 13.744380000000
v -621.407593000000 9.243378000000 13.753769000000
v -621.529846000000 8.781091000000 13.816920000000
v -621.481812000000 9.185995000000 13.791408000000
v -621.656860000000 9.003660000000 13.900452000000
v -621.603760000000 9.112844000000 13.875246000000
v -621.469299000000 8.446648000000 13.841346000000
v -621.832275000000 8.719015000000 14.003801000000
v -621.703247000000 9.142413000000 13.957696000000
v -621.995178000000 8.850027000000 14.116168000000
v -621.775696000000 8.534580000000 13.996937000000
v -621.878723000000 8.575811000000 14.072484000000
v -622.265076000000 8.570856000000 14.530940000000
v -622.094360000000 8.567157000000 14.301057000000
v -622.117981000000 8.392175000000 14.461697000000
v -622.291748000000 8.727583000000 14.462331000000
v -622.348450000000 8.782948000000 14.523988000000
v -622.188354000000 8.385237000000 14.552020000000
v -622.317505000000 8.372615000000 14.733542000000
v -622.515015000000 8.824000000000 14.736617000000
v -622.372070000000 8.846699000000 14.529819000000
v -622.632507000000 8.854505000000 14.876424000000
v -622.590637000000 8.982989000000 14.781831000000
v -622.524963000000 8.970819000000 14.707538000000
v -622.517822000000 8.343731000000 14.988169000000
v -622.727173000000 8.484435000000 15.134653000000
v -622.759033000000 8.980208000000 14.985811000000
v -622.793213000000 8.561872000000 15.171570000000
v -622.948914000000 8.971610000000 15.183834000000
v -622.745667000000 9.117567000000 14.954409000000
v -622.888000000000 9.150808000000 15.091269000000
v -623.081421000000 9.094131000000 15.276954000000
v -623.142944000000 8.853749000000 15.380932000000
v -623.139648000000 9.155745000000 15.333523000000
v -623.219116000000 8.921915000000 15.428753000000
v -623.352844000000 8.750541000000 15.582341000000
v -623.422424000000 8.908961000000 15.604039000000
v -623.220520000000 8.736113000000 15.482020000000
v -623.410828000000 9.109399000000 15.582884000000
v -623.382019000000 9.278119000000 15.570646000000
v -623.187317000000 9.318738000000 15.399151000000
v -623.489502000000 8.774055000000 15.694477000000
v -623.378906000000 8.593559000000 15.693604000000
v -623.224365000000 8.594346000000 15.553143000000
v -623.449646000000 8.673082000000 15.702060000000
v -623.623901000000 8.994927000000 15.763433000000
v -623.518250000000 8.660561000000 15.756184000000
v -623.667175000000 8.616298000000 15.884653000000
v -623.699402000000 8.758825000000 15.857206000000
v -623.771301000000 8.817955000000 15.894370000000
v -623.747559000000 8.592510000000 15.942125000000
v -623.906311000000 9.037228000000 15.962936000000
v -623.977112000000 8.999753000000 16.023884000000
v -624.057495000000 8.762968000000 16.109797000000
v -623.824463000000 8.571594000000 16.006960000000
v -624.075195000000 9.124239000000 16.089226000000
v -624.201050000000 8.782619000000 16.208204000000
v -623.913025000000 8.565724000000 16.078634000000
v -624.047119000000 8.599945000000 16.160032000000
v -624.120911000000 8.673482000000 16.185974000000
v -624.294189000000 9.046843000000 16.245333000000
v -624.189880000000 9.176339000000 16.190006000000
v -624.297180000000 8.946157000000 16.244638000000
v -624.274597000000 8.629410000000 16.311779000000
v -624.412231000000 8.869388000000 16.328218000000
v -617.491821000000 8.243159000000 10.293962000000
v -617.545593000000 8.228165000000 10.381370000000
v -617.742065000000 8.173797000000 10.657000000000
v -617.653381000000 8.194689000000 10.552294000000
v -617.608765000000 8.115588000000 10.612442000000
v -621.373230000000 8.362921000000 13.830176000000
v -621.377502000000 8.283126000000 13.890997000000
v -621.549072000000 8.330551000000 13.944221000000
v -621.152771000000 8.286825000000 13.759688000000
v -621.403442000000 8.173921000000 14.038009000000
v -621.539795000000 8.277534000000 13.984028000000
v -623.048889000000 8.538210000000 15.431305000000
v -623.130432000000 8.468845000000 15.575210000000
v -623.108154000000 8.511618000000 15.507172000000
v -623.515320000000 8.574957000000 15.809022000000
v -624.600830000000 7.630527000000 21.666128000000
v -624.588379000000 7.668436000000 21.311052000000
v -624.293823000000 7.567035000000 21.835615000000
v -624.658447000000 7.613587000000 21.930767000000
v -625.326416000000 7.632424000000 21.626486000000
v -624.741577000000 7.691047000000 21.206169000000
v -624.757751000000 7.634276000000 21.740803000000
v -624.789575300136 7.655887042405 21.528475313516
v -624.285706000000 7.605016000000 21.459286000000
v -624.226318000000 7.657682000000 21.193607000000
v -624.137756000000 7.624348000000 21.377863000000
v -624.479187000000 7.685073000000 21.143015000000
v -624.327209000000 7.659403000000 21.185999000000
v -624.997803000000 7.704545000000 21.090378000000
v -624.626282000000 7.719161000000 21.045492000000
v -624.834839000000 7.724194000000 21.023235000000
v -620.524658000000 7.746489000000 21.155151000000
v -620.732300000000 7.755683000000 21.319067000000
v -621.093750000000 7.770648000000 21.376825000000
v -621.166687000000 7.774909000000 21.576286000000
v -621.367615000000 7.779249000000 21.561544000000
v -625.094666000000 7.733735000000 20.904152000000
v -624.713989000000 7.771858000000 20.869247000000
v -625.567871000000 7.698424000000 21.012838000000
v -620.683411000000 7.746188000000 21.598454000000
v -621.218628000000 7.775690000000 21.671560000000
v -624.608643000000 7.769858000000 20.880701000000
v -624.741882000000 7.850953000000 20.616724000000
v -620.006592000000 7.744685000000 21.370007000000
v -620.373840000000 7.728496000000 21.813234000000
v -624.320007000000 7.707082000000 21.008570000000
v -624.893921000000 7.866539000000 20.512367000000
v -625.451538000000 7.726801000000 20.846603000000
v -620.302185000000 7.746131000000 21.101618000000
v -620.679932000000 7.753932000000 21.045628000000
v -621.373047000000 7.762166000000 21.746313000000
v -621.670227000000 7.789549000000 21.537380000000
v -624.310791000000 7.882607000000 20.493042000000
v -624.124268000000 7.815117000000 20.674574000000
v -624.530518000000 7.852365000000 20.641645000000
v -617.245483000000 7.660715000000 21.593718000000
v -617.038757000000 7.656612000000 21.243149000000
v -616.677124000000 7.629064000000 21.371054000000
v -617.883057000000 7.701355000000 21.770227000000
v -618.181213000000 7.736695000000 21.557796000000
v -617.882446000000 7.705996000000 21.363396000000
v -620.155640000000 7.747873000000 21.260864000000
v -620.580933000000 7.740144000000 20.865252000000
v -620.962646000000 7.775644000000 21.810068000000
v -622.018433000000 7.840928000000 21.017975000000
v -622.013062000000 7.859051000000 20.831982000000
v -621.813599000000 7.836459000000 21.043606000000
v -616.159790000000 7.610375000000 21.977358000000
v -616.673706000000 7.639873000000 21.745876000000
v -616.055420000000 7.608794000000 21.803555000000
v -616.779419000000 7.641053000000 21.177029000000
v -617.835083000000 7.694805000000 21.870308000000
v -617.658081000000 7.686620000000 21.554138000000
v -617.783264000000 7.685131000000 21.977093000000
v -617.496948000000 7.692983000000 21.113997000000
v -617.336914000000 7.693693000000 21.042507000000
v -620.878784000000 7.779932000000 21.037544000000
v -621.083252000000 7.812788000000 20.649685000000
v -621.402710000000 7.794986000000 21.162746000000
v -621.493103000000 7.832732000000 20.613525000000
v -624.109070000000 7.857156000000 20.507084000000
v -623.999939000000 7.808120000000 20.693935000000
v -623.898132000000 7.812925000000 20.706921000000
v -624.010010000000 7.767646000000 20.869976000000
v -624.131531000000 7.779865000000 20.776518000000
v -624.518921000000 7.894610000000 20.472338000000
v -624.775879000000 7.908084000000 20.355743000000
v -614.660095000000 7.541834000000 22.031765000000
v -615.537109000000 7.586656000000 22.225891000000
v -615.222778000000 7.588799000000 21.520773000000
v -615.794189000000 7.606346000000 21.184130000000
v -616.419556000000 7.619569000000 21.117283000000
v -616.214600000000 7.604528000000 21.320339000000
v -617.931030000000 7.695969000000 20.935854000000
v -618.069031000000 7.707360000000 21.148279000000
v -618.534912000000 7.732466000000 21.220806000000
v -618.539917000000 7.713458000000 20.994638000000
v -618.335083000000 7.726017000000 21.228867000000
v -620.871521000000 7.802531000000 20.675745000000
v -620.408569000000 7.736178000000 20.723120000000
v -620.524292000000 7.748379000000 20.597771000000
v -625.085938000000 7.924112000000 20.140591000000
v -625.293396000000 7.873550000000 20.347298000000
v -616.884949000000 7.639457000000 22.090084000000
v -617.581116000000 7.692594000000 20.771818000000
v -618.138184000000 7.683940000000 20.817944000000
v -618.179810000000 7.698802000000 21.007090000000
v -618.394104000000 7.682756000000 20.884809000000
v -621.665710000000 7.813475000000 21.349541000000
v -624.093750000000 7.909122000000 20.156197000000
v -623.745789000000 7.848298000000 20.266766000000
v -623.845581000000 7.824949000000 20.615288000000
v -624.200745000000 7.900676000000 20.326767000000
v -624.510864000000 7.920191000000 20.296865000000
v -616.568359000000 7.648704000000 20.832218000000
v -616.097229000000 7.641496000000 20.607203000000
v -616.770264000000 7.687588000000 20.650042000000
v -620.766418000000 7.806966000000 20.502739000000
v -621.375916000000 7.871709000000 20.085236000000
v -621.753540000000 7.845384000000 20.678322000000
v -621.851685000000 7.869912000000 20.304277000000
v -624.815308000000 7.952540000000 19.903450000000
v -612.876770000000 7.537773000000 20.383827000000
v -614.037964000000 7.518008000000 22.279718000000
v -614.026245000000 7.554535000000 21.553637000000
v -616.353943000000 7.663684000000 20.491442000000
v -616.919739000000 7.701231000000 20.541845000000
v -618.346924000000 7.668081000000 20.776287000000
v -618.687195000000 7.740479000000 21.102041000000
v -618.836609000000 7.760855000000 20.989340000000
v -618.695435000000 7.731522000000 20.878687000000
v -620.760193000000 7.827836000000 20.325155000000
v -620.859558000000 7.849632000000 20.135000000000
v -621.167393112518 7.855376345827 20.191037971163
v -624.496887000000 7.962252000000 19.758696000000
v -611.276062000000 7.457303000000 21.556345000000
v -612.108765000000 7.478288000000 22.024099000000
v -611.764281403742 7.466873966034 22.051413251349
v -612.312500000000 7.498286000000 21.452267000000
v -611.692568778317 7.476520305150 21.434225115358
v -618.547913000000 7.691416000000 20.620266000000
v -618.393799000000 7.682804000000 20.475079000000
v -618.882507000000 7.780172000000 20.688623000000
v -618.981567000000 7.799914000000 20.695925000000
v -618.644897000000 7.717083000000 20.620422000000
v -620.481506000000 7.790482000000 20.322208000000
v -620.371277000000 7.737094000000 20.593679000000
v -623.826660000000 7.919772000000 19.914064000000
v -623.636658000000 7.861807000000 20.098894000000
v -623.542969000000 7.845674000000 20.243856000000
v -623.640747000000 7.838053000000 20.440897000000
v -625.437744000000 7.918859000000 20.084883000000
v -625.368469000000 7.961240000000 19.830875000000
v -611.173096000000 7.454152000000 21.380541000000
v -610.862122000000 7.443305000000 21.226999000000
v -610.451965000000 7.410333000000 21.818312000000
v -613.606384000000 7.549505000000 21.417131000000
v -613.869019000000 7.557775000000 21.293688000000
v -614.863673416575 7.577984657475 21.421951664310
v -614.120117000000 7.586277000000 20.629650000000
v -613.445251000000 7.562813000000 20.606258000000
v -614.590210000000 7.596853000000 20.670805000000
v -614.851877533843 7.603093587927 20.793319927751
v -618.833313000000 7.779096000000 20.593588000000
v -623.866760000000 7.961839000000 19.646112000000
v -624.322310118632 7.961646063658 19.731869969291
v -612.397571438654 7.499043154187 21.619691450034
v -618.638062000000 7.736467000000 20.390911000000
v -621.737427000000 7.893286000000 19.772625000000
v -622.110229000000 7.885540000000 20.632080000000
v -622.253357000000 7.921258000000 20.352285000000
v -622.057251000000 7.900867000000 20.134022000000
v -623.374939000000 7.899777000000 19.796459000000
v -611.112000000000 7.475943000000 20.934519000000
v -610.179504000000 7.440766000000 21.027920000000
v -610.297424000000 7.406367000000 21.555099000000
v -610.761353000000 7.426085000000 22.344538000000
v -613.260150259608 7.509354839947 22.017551003674
v -620.497498000000 7.827151000000 20.078087000000
v -625.180406644609 8.015003929709 19.378016977605
v -616.615112000000 7.705415000000 20.374163000000
v -616.031541114240 7.618082082475 21.031495161055
v -623.602844000000 7.963050000000 19.585199000000
v -611.441664757501 7.474683002483 21.170222239936
v -611.571828198707 7.490580484677 20.752976489894
v -613.833741225461 7.563902121937 20.934228776846
v -616.041992000000 7.652494000000 20.153694000000
v -615.748275159109 7.638103381986 20.488804732971
v -615.678040000000 7.641096000000 19.728832000000
v -616.510864000000 7.715453000000 19.984970000000
v -621.375122000000 7.878112000000 19.715851000000
v -620.600159000000 7.840186000000 19.883417000000
v -620.538330000000 7.812509000000 19.423096000000
v -621.008362000000 7.840158000000 19.218691000000
v -624.161560000000 8.022230000000 19.079390000000
v -624.153002671216 7.987114353693 19.439119084032
v -624.622986000000 8.057004000000 18.946045000000
v -624.788728316877 8.035511568005 19.163449042471
v -610.268799000000 7.486786000000 19.739340000000
v -610.277222000000 7.466541000000 20.284170000000
v -615.206055000000 7.638103000000 19.689945000000
v -614.067261000000 7.588875000000 20.173147000000
v -616.041565000000 7.657391000000 19.968960000000
v -620.192505000000 7.798774000000 19.546453000000
v -620.090332000000 7.789052000000 19.740480000000
v -620.200745000000 7.779963000000 20.174782000000
v -612.807142337654 7.520314099793 20.680870771113
v -613.446045000000 7.566770000000 20.049713000000
v -614.136286752743 7.572729367422 21.041678255908
v -614.423352345876 7.560324057563 21.545521618632
v -614.316094531599 7.551854029486 21.702290195195
v -623.852356000000 8.007083000000 19.108541000000
v -612.311340235652 7.511497689528 20.659740097669
v -620.984573270413 7.855086985169 19.687572513658
v -620.949696957658 7.848249856292 19.547279606341
v -622.151550000000 7.912851000000 19.546270000000
v -621.738403000000 7.887327000000 19.216200000000
v -623.343140000000 7.955955000000 19.519463000000
v -623.494568000000 7.977618000000 19.416573000000
v -621.312929023884 7.865434233202 19.413341339336
v -623.233215000000 7.972068000000 19.352821000000
v -623.066956000000 7.921237000000 19.637417000000
v -619.933411000000 7.789988000000 19.479763000000
v -619.751587000000 7.742349000000 19.867130000000
v -622.561829000000 7.940812000000 19.325047000000
v -622.206116000000 7.903670000000 18.889721000000
v -622.335670609598 7.920569922041 19.212222136407
v -622.130325753728 7.909326874514 19.405879832186
v -622.310242000000 7.912550000000 20.010118000000
v -622.457703000000 7.925168000000 19.704138000000
v -622.978638000000 7.949460000000 19.465893000000
v -622.717529000000 7.946543000000 19.401720000000
v -622.811646000000 7.932987000000 19.568600000000
v -622.820251000000 7.953519000000 19.207165000000
v -623.439270000000 7.988458000000 19.148201000000
v -611.106689000000 7.490501000000 20.570873000000
v -612.710205000000 7.562154000000 19.579906000000
v -613.109263142066 7.559237976726 19.983373579931
v -612.687447961502 7.541837811315 20.146862452548
v -613.697266000000 7.596745000000 19.755779000000
v -614.085311637746 7.605344863917 19.778319087945
v -615.988647000000 7.661860000000 19.697205000000
v -616.771606000000 7.691911000000 19.421404000000
v -616.256714000000 7.715551000000 19.501055000000
v -616.443115844310 7.712482729327 19.720475739418
v -616.567383000000 7.698086000000 19.239414000000
v -615.829773000000 7.659192000000 19.440290000000
v -619.823120000000 7.808155000000 19.128304000000
v -610.962196891877 7.476883755124 20.786862711114
v -612.249382569522 7.500338499767 21.064158472133
v -619.744995000000 7.779317000000 19.484009000000
v -619.803711000000 7.747140000000 20.019823000000
v -622.829834000000 7.926131000000 18.639568000000
v -622.938566834508 7.952249085954 18.998002468186
v -622.660830854465 7.929321559516 18.895922985475
v -624.003967000000 8.026207000000 18.819975000000
v -624.310120000000 8.052338000000 18.794674000000
v -613.142490055785 7.569780763030 19.729329090238
v -622.052246000000 7.893832000000 18.625532000000
v -621.172241000000 7.850523000000 18.805609000000
v -621.725455637461 7.884328187539 18.803433643073
v -624.614502000000 8.083540000000 18.771513000000
v -624.458374000000 8.080596000000 18.695513000000
v -624.818726000000 8.104162000000 18.754805000000
v -611.720032000000 7.541095000000 19.593267000000
v -611.643354425112 7.517073899111 19.996544684559
v -615.726990000000 7.651851000000 19.449476000000
v -623.292542000000 7.950942000000 18.134865000000
v -612.448853000000 7.564050000000 19.145918000000
v -615.195984000000 7.668902000000 18.962025000000
v -615.404254467093 7.651684173756 19.401533045878
v -615.310063663514 7.649899570184 19.428477131901
v -614.884155000000 7.658882000000 19.179510000000
v -624.202820000000 8.059118000000 18.624687000000
v -623.948853000000 8.032828000000 18.551722000000
v -624.603577000000 8.120683000000 18.600182000000
v -624.803528000000 8.151918000000 18.588678000000
v -624.942261000000 8.117988000000 18.733343000000
v -613.675406045372 7.603294609850 19.345021365191
v -619.462708000000 7.787224000000 19.068695000000
v -619.872375000000 7.814981000000 18.848619000000
v -620.916565000000 7.838027000000 18.919725000000
v -620.648926000000 7.844409000000 18.678646000000
v -620.220520000000 7.819396000000 18.463970000000
v -619.978821000000 7.815542000000 18.649071000000
v -622.519897000000 7.909821000000 18.299425000000
v -622.479242508014 7.912440446203 18.684087031707
v -624.348511000000 8.097333000000 18.528481000000
v -615.767151000000 7.694167000000 18.995880000000
v -615.509033000000 7.678585000000 18.928183000000
v -616.105713000000 7.721998000000 19.208576000000
v -619.153137000000 7.768294000000 18.913557000000
v -619.099182000000 7.764048000000 19.137566000000
v -619.465088000000 7.780207000000 18.695641000000
v -619.240479000000 7.761726000000 19.323229000000
v -620.855652000000 7.852429000000 18.473724000000
v -620.339313980596 7.822318625836 19.015636164232
v -620.415627381870 7.828452225703 18.914671811079
v -623.646973000000 7.992541000000 18.201395000000
v -624.042358000000 8.068375000000 18.368816000000
v -624.587097000000 8.172427000000 18.435829000000
v -625.126221000000 8.193842000000 18.558775000000
v -624.938171000000 8.278568000000 18.316341000000
v -611.443746258748 7.522374706992 19.681606863662
v -614.730042000000 7.652430000000 18.915619000000
v -614.372996854452 7.635457488118 19.033176760312
v -621.484375000000 7.864194000000 18.217266000000
v -621.122314000000 7.849917000000 18.160139000000
v -622.957563447051 7.933041526474 18.365340202458
v -624.334351000000 8.142561000000 18.361244000000
v -613.225464000000 7.600832000000 19.161377000000
v -612.659424000000 7.563869000000 19.306177000000
v -618.949158000000 7.752319000000 18.929853000000
v -618.944580000000 7.760455000000 18.750689000000
v -618.636536000000 7.737969000000 18.777985000000
v -618.541565000000 7.702608000000 18.946918000000
v -618.643982000000 7.695001000000 19.130810000000
v -618.886475000000 7.725847000000 19.181944000000
v -619.255615000000 7.776458000000 18.534239000000
v -619.719849000000 7.805033000000 18.582506000000
v -622.098633000000 7.907918000000 18.164499000000
v -624.547363000000 8.296203000000 18.114622000000
v -611.768677000000 7.555057000000 19.129055000000
v -611.968145413978 7.554063930521 19.260860679117
v -620.804138000000 7.848796000000 18.386852000000
v -620.437073000000 7.808576000000 18.278315000000
v -623.938293000000 8.066913000000 18.194641000000
v -624.086182000000 8.096826000000 18.280642000000
v -624.353210000000 8.246572000000 18.118917000000
v -624.242554000000 8.265588000000 17.953785000000
v -624.072754000000 8.137486000000 18.111389000000
v -610.732361000000 7.512846000000 19.047672000000
v -611.097046000000 7.526020000000 19.101593000000
v -613.424683000000 7.629491000000 18.965014000000
v -618.939209000000 7.781642000000 18.387114000000
v -618.287659000000 7.706684000000 18.871355000000
v -618.206482000000 7.776047000000 18.283764000000
v -619.352966000000 7.801327000000 18.346539000000
v -619.904175000000 7.820333000000 18.477488000000
v -612.807739000000 7.597522000000 19.022509000000
v -612.545166000000 7.591403000000 18.959497000000
v -615.710632000000 7.704712000000 18.728956000000
v -616.050659000000 7.749119000000 18.925520000000
v -619.736206000000 7.832051000000 18.291553000000
v -620.914612000000 7.844019000000 18.181316000000
v -621.534302000000 7.870708000000 17.936769000000
v -622.877625000000 7.938017000000 17.806395000000
v -622.807740929095 7.927509327563 18.130284417446
v -622.411377000000 7.916720000000 17.945761000000
v -623.545471000000 7.981035000000 18.023991000000
v -613.263672000000 7.643740000000 18.895479000000
v -613.025391000000 7.644624000000 18.765978000000
v -614.520935000000 7.649323000000 18.753609000000
v -614.185303000000 7.663401000000 18.559900000000
v -615.405396000000 7.673814000000 18.568195000000
v -614.943237000000 7.643627000000 18.517172000000
v -620.759827000000 7.828791000000 18.104313000000
v -620.451233000000 7.775544000000 17.922070000000
v -623.339722000000 7.966744000000 17.857672000000
v -623.823059000000 8.095049000000 17.846716000000
v -624.337280000000 8.296530000000 17.954306000000
v -624.689880000000 8.342780000000 18.022524000000
v -624.533386000000 8.338315000000 17.946795000000
v -624.919189000000 8.334082000000 18.149715000000
v -612.080261000000 7.573932000000 18.726828000000
v -611.979065000000 7.556146000000 18.919369000000
v -617.638062000000 7.741316000000 18.616699000000
v -617.899841000000 7.747805000000 18.494768000000
v -617.742310000000 7.752553000000 18.420424000000
v -617.586487000000 7.745481000000 18.343849000000
v -617.522766000000 7.729039000000 18.865549000000
v -617.776550000000 7.736127000000 18.736256000000
v -621.794373000000 7.879742000000 17.631628000000
v -623.592773000000 7.997956000000 17.931906000000
v -624.784607000000 8.377311000000 17.837862000000
v -611.721008000000 7.549315000000 18.666121000000
v -612.671082000000 7.639189000000 18.695827000000
v -613.558838000000 7.648907000000 18.744581000000
v -613.438477000000 7.651418000000 18.788551000000
v -613.871216000000 7.651899000000 18.717539000000
v -615.763000000000 7.703450000000 18.445879000000
v -616.048828000000 7.758753000000 18.725811000000
v -616.194519000000 7.763381000000 18.625317000000
v -616.149292000000 7.755332000000 18.517212000000
v -615.868958000000 7.704070000000 18.271452000000
v -617.371399000000 7.728514000000 18.155556000000
v -617.174500000000 7.703869000000 18.570238000000
v -616.913879000000 7.720971000000 18.519047000000
v -617.172119000000 7.715664000000 18.171692000000
v -617.918579000000 7.784799000000 18.042229000000
v -617.986694000000 7.712644000000 18.897182000000
v -618.510925000000 7.805811000000 18.075405000000
v -618.780257957113 7.765541371293 18.523629371360
v -619.529846000000 7.841291000000 18.160891000000
v -619.324463000000 7.848970000000 17.995556000000
v -618.876831000000 7.822872000000 18.064137000000
v -620.914063000000 7.843189000000 17.997049000000
v -621.217773000000 7.872151000000 17.789461000000
v -621.012329000000 7.862088000000 17.808256000000
v -623.678528000000 8.058304000000 17.757597000000
v -623.486694000000 8.000808000000 17.760265000000
v -624.327576000000 8.327841000000 17.780251000000
v -624.124817000000 8.305306000000 17.610306000000
v -624.476013000000 8.357100000000 17.681213000000
v -611.055887903262 7.492193945484 20.228242472962
v -613.218323000000 7.659241000000 18.662287000000
v -614.543335000000 7.656678000000 18.412920000000
v -620.760254000000 7.826636000000 17.919041000000
v -622.655625057509 7.927999709095 17.729862363176
v -621.896301000000 7.888062000000 17.438351000000
v -622.285875833614 7.909466796941 17.604567598272
v -622.285595041364 7.909218532858 17.417194125444
v -623.279968000000 7.991384000000 17.595022000000
v -623.077698000000 7.963434000000 17.609949000000
v -625.155762000000 8.413356000000 17.886749000000
v -625.403198000000 8.460897000000 17.794472000000
v -625.246826000000 8.453279000000 17.538521000000
v -624.845764000000 8.388048000000 17.373310000000
v -610.679871000000 7.512490000000 18.776560000000
v -611.198547000000 7.536158000000 18.723576000000
v -610.426880000000 7.488927000000 18.516874000000
v -615.559448000000 7.683786000000 18.276554000000
v -615.503662000000 7.693971000000 17.823759000000
v -615.011780000000 7.639972000000 18.159512000000
v -615.105347000000 7.651897000000 17.829498000000
v -617.467163000000 7.756608000000 17.970253000000
v -618.299194000000 7.804083000000 17.917049000000
v -620.857849000000 7.853627000000 17.730114000000
v -621.582581000000 7.883127000000 17.472944000000
v -621.321289000000 7.882561000000 17.594534000000
v -622.925171000000 7.951035000000 17.529291000000
v -623.475281000000 8.037826000000 17.588440000000
v -623.513916000000 8.079795000000 17.507067000000
v -624.218506000000 8.340405000000 17.427622000000
v -611.420301683206 7.542926947805 18.919966261033
v -614.852844000000 7.638030000000 18.348356000000
v -620.500427000000 7.781843000000 17.835182000000
v -611.435974000000 7.535299000000 17.850685000000
v -611.407288000000 7.535296000000 18.331141000000
v -611.771240000000 7.556036000000 18.569719000000
v -618.873047000000 7.836694000000 17.876270000000
v -618.621094000000 7.816690000000 17.655752000000
v -621.002686000000 7.892535000000 17.449978000000
v -623.125854000000 7.979073000000 17.516495000000
v -623.324341000000 8.018456000000 17.506329000000
v -624.019104000000 8.306936000000 17.438429000000
v -611.741821000000 7.561986000000 18.371508000000
v -615.956116000000 7.707304000000 18.088390000000
v -620.492737000000 7.799657000000 17.663862000000
v -623.020325000000 7.983150000000 17.343872000000
v -622.816101000000 7.965862000000 17.175825000000
v -623.364868000000 8.054794000000 17.422239000000
v -623.624939000000 8.227592000000 17.270285000000
v -618.171021000000 7.799982000000 17.714153000000
v -621.417969000000 7.910468000000 17.222795000000
v -623.914185000000 8.307535000000 17.265633000000
v -624.425476000000 8.346488000000 17.037405000000
v -623.911560000000 8.317426000000 17.083418000000
v -610.268677000000 7.490943000000 18.998802000000
v -621.787109000000 7.901442000000 17.270527000000
v -622.149170000000 7.918617000000 17.142443000000
v -623.104980000000 8.047355000000 17.172115000000
v -620.939209000000 7.928648000000 17.006889000000
v -622.355225000000 7.927081000000 17.122749000000
v -611.588440000000 7.553200000000 18.110823000000
v -620.581238000000 7.896755000000 17.129902000000
v -620.343079000000 7.837810000000 17.385019000000
v -621.819153000000 7.963009000000 16.826887000000
v -622.606812000000 7.964254000000 17.013994000000
v -622.900391000000 8.030512000000 17.004026000000
v -623.311890000000 8.221579000000 16.933525000000
v -623.053101000000 8.210079000000 16.681425000000
v -622.944397000000 8.221940000000 16.512558000000
v -622.618774000000 8.090961000000 16.595209000000
v -615.753174000000 7.734027000000 17.346886000000
v -615.497437000000 7.711345000000 17.277464000000
v -615.253296000000 7.665168000000 17.519672000000
v -615.726474778864 7.707586321226 17.819827099419
v -621.558838000000 7.958976000000 16.762024000000
v -622.392822000000 7.975478000000 16.857775000000
v -622.077209000000 7.977324000000 16.709694000000
v -622.748047000000 8.014824000000 16.923454000000
v -623.703491000000 8.309441000000 16.920181000000
v -623.503784000000 8.277850000000 16.931421000000
v -624.066101000000 8.323270000000 16.791489000000
v -624.576050000000 8.370699000000 16.934834000000
v -624.421692000000 8.359189000000 16.856802000000
v -624.792664000000 8.386832000000 17.113543000000
v -622.592590000000 8.006290000000 16.846102000000
v -624.756531000000 8.432841000000 16.873299000000
v -624.838196000000 8.409750000000 17.026733000000
v -624.521484000000 8.378954000000 16.850702000000
v -620.832275000000 7.930921000000 16.836390000000
v -620.474548000000 7.906971000000 16.773787000000
v -620.353577000000 7.889280000000 16.982523000000
v -620.237915000000 7.855844000000 17.215296000000
v -622.578674000000 8.053120000000 16.678549000000
v -623.397156000000 8.284223000000 16.760178000000
v -623.192627000000 8.267129000000 16.592560000000
v -623.496582000000 8.301583000000 16.755081000000
v -623.746521000000 8.334895000000 16.462807000000
v -624.503235000000 8.417194000000 16.729826000000
v -624.369568000000 8.358367000000 16.769548000000
v -624.409302000000 8.383009000000 16.717516000000
v -624.580200000000 8.439597000000 16.738834000000
v -622.282471000000 7.994475000000 16.691471000000
v -624.115784000000 8.331939000000 16.696291000000
v -621.919800000000 7.979153000000 16.449961000000
v -623.638428000000 8.345263000000 16.293980000000
v -623.186096000000 8.287320000000 16.415543000000
v -624.183777000000 8.371802000000 16.537891000000
v -624.253113000000 8.390152000000 16.543692000000
v -610.968651673487 7.516734510461 18.486038537315
v -615.598145000000 7.727787000000 17.084101000000
v -616.681946000000 7.781594000000 17.258383000000
v -616.496219069154 7.769051317162 17.063426523576
v -616.407166000000 7.737731000000 17.959278000000
v -616.707886000000 7.758973000000 17.736359000000
v -616.217796202846 7.743722250885 17.513223463878
v -616.440802735253 7.762540930987 17.353954516289
v -617.048828000000 7.788455000000 16.753778000000
v -616.678985489274 7.776785118576 16.973250114294
v -617.102600000000 7.787328000000 17.552029000000
v -617.305420000000 7.789873000000 16.994518000000
v -617.125511551860 7.787519475597 17.183469458513
v -621.701621521253 7.968841386047 16.452952860037
v -621.869385000000 7.969245000000 15.990784000000
v -621.491931533000 7.960773724524 16.155863537648
v -620.628296000000 7.917838000000 16.112074000000
v -620.953667085124 7.936099684091 16.295785870665
v -622.175232000000 8.000656000000 16.521231000000
v -622.274780000000 8.017604000000 16.515993000000
v -623.904968000000 8.368726000000 16.354670000000
v -623.738831000000 8.359551000000 16.287735000000
v -610.062866000000 7.471601000000 18.092812000000
v -610.733999518707 7.495243535679 17.916663698990
v -611.669983000000 7.574370000000 17.372360000000
v -611.361511000000 7.520597000000 17.309965000000
v -611.436523000000 7.536809000000 17.669905000000
v -613.534851000000 7.613514000000 17.465845000000
v -613.429932000000 7.617448000000 17.107124000000
v -613.252075000000 7.587419000000 17.448477000000
v -614.032227000000 7.695285000000 17.467402000000
v -613.930298000000 7.695477000000 17.268311000000
v -613.732361000000 7.666792000000 17.066671000000
v -613.427124000000 7.566174000000 17.783289000000
v -613.624207000000 7.590622000000 17.787004000000
v -615.397705000000 7.694009000000 17.099586000000
v -615.959961000000 7.743030000000 16.400955000000
v -616.213128430575 7.752835803190 16.866340415706
v -615.879861251639 7.739104013304 16.883227405680
v -616.060945448466 7.718075365607 17.962411651660
v -620.009033000000 7.884416000000 16.727104000000
v -620.159546000000 7.905300000000 16.439655000000
v -622.416504000000 8.066970000000 16.424839000000
v -622.699585000000 8.166735000000 16.428442000000
v -624.056274000000 8.374577000000 16.443010000000
v -619.691040000000 7.890847000000 16.581654000000
v -619.835938000000 7.846641000000 17.060976000000
v -622.172974000000 8.008732000000 16.338234000000
v -622.073303000000 7.992082000000 16.344120000000
v -622.882446000000 8.251806000000 16.252588000000
v -615.237976000000 7.653047000000 16.930927000000
v -615.155518000000 7.642156000000 17.097698000000
v -615.346924000000 7.689947000000 16.824055000000
v -615.447449000000 7.708667000000 16.445259000000
v -615.529706091456 7.718690242050 16.764082744935
v -622.690002000000 8.196767000000 16.254667000000
v -622.316284000000 8.051695000000 16.244923000000
v -622.362427000000 8.073350000000 16.156803000000
v -623.430115000000 8.341464000000 16.130547000000
v -623.174927000000 8.321599000000 16.059261000000
v -622.921021000000 8.295253000000 15.802709000000
v -622.685181000000 8.212483000000 16.076900000000
v -623.068176000000 8.326386000000 15.889333000000
v -618.447937000000 7.838033000000 16.706022000000
v -619.065247000000 7.877330000000 16.464167000000
v -618.838612930812 7.863816042974 16.465745653528
v -617.882874000000 7.831252000000 16.295664000000
v -617.961792000000 7.834497000000 16.739229000000
v -618.169067000000 7.813972000000 17.106977000000
v -618.474854000000 7.812477000000 17.072483000000
v -618.775146000000 7.823863000000 17.054354000000
v -618.871155000000 7.845351000000 16.857882000000
v -619.171143000000 7.874105000000 16.635923000000
v -619.317005995456 7.884740276664 16.395135736692
v -619.601691533923 7.894015559603 16.264253467992
v -619.233093000000 7.823746000000 17.099277000000
v -619.582153000000 7.847175000000 16.986357000000
v -618.978943000000 7.824981000000 17.031824000000
v -623.630432000000 8.371841000000 16.118189000000
v -623.796814000000 8.404930000000 16.180328000000
v -613.073853000000 7.576112000000 17.044615000000
v -613.147522000000 7.586824000000 17.278002000000
v -613.529419000000 7.636364000000 16.916248000000
v -613.172974000000 7.596364000000 16.853333000000
v -617.614807000000 7.821630000000 16.609047000000
v -616.889587000000 7.789444000000 16.496368000000
v -620.205811000000 7.923765000000 15.608270000000
v -612.847351000000 7.545919000000 16.751644000000
v -612.829346000000 7.526961000000 16.972891000000
v -612.729919000000 7.513865000000 16.973158000000
v -612.677002000000 7.521949000000 17.094246000000
v -615.296204000000 7.684310000000 16.550091000000
v -615.128540000000 7.629152000000 16.735882000000
v -616.322510000000 7.757789000000 16.457317000000
v -617.768494000000 7.830641000000 15.762500000000
v -617.568054000000 7.770835000000 17.757233000000
v -617.353400642705 7.780789272349 17.506500570870
v -617.842426161219 7.823835711730 16.818632869832
v -622.823486000000 8.273566000000 15.620480000000
v -622.361755000000 8.074688000000 15.971534000000
v -622.361084000000 8.076790000000 15.602248000000
v -623.552490000000 8.375009000000 16.059412000000
v -623.373596000000 8.356622000000 16.049065000000
v -623.593689000000 8.414398000000 16.004782000000
v -623.534790000000 8.451252000000 15.932008000000
v -623.438232000000 8.421878000000 15.921439000000
v -613.221924000000 7.610991000000 16.573210000000
v -613.627441000000 7.664137000000 16.794298000000
v -619.992360062730 7.913760580614 15.876467981540
v -623.219604000000 8.346634000000 15.970461000000
v -623.318665000000 8.362805000000 15.965635000000
v -623.343567000000 8.392589000000 15.914147000000
v -613.041382000000 7.591909000000 16.569109000000
v -616.585632000000 7.760194000000 15.963149000000
v -616.608113533792 7.766306114817 16.167278051776
v -617.098877000000 7.795080000000 15.539618000000
v -617.190119093592 7.802031158945 15.964469187739
v -616.841479069774 7.778123564890 15.801246360797
v -621.345581000000 7.967466000000 15.679362000000
v -620.531570724905 7.925172037676 15.817935457769
v -620.503032703500 7.931127137948 15.617742539333
v -621.765015000000 7.970234000000 15.816743000000
v -622.018921000000 7.993494000000 15.704922000000
v -623.288879000000 8.418288000000 15.834137000000
v -623.194275000000 8.379032000000 15.820064000000
v -611.436096000000 7.530514000000 17.132946000000
v -610.948486000000 7.495729000000 16.794399000000
v -615.345703000000 7.694322000000 16.454187000000
v -615.291260000000 7.702393000000 16.184626000000
v -615.091492000000 7.665354000000 16.197374000000
v -616.167358000000 7.749743000000 16.009796000000
v -622.219299000000 8.028453000000 15.691077000000
v -610.640747000000 7.474872000000 17.006666000000
v -615.548523000000 7.720181000000 16.253456000000
v -615.959167000000 7.745272000000 16.031551000000
v -619.373901000000 7.898458000000 15.695057000000
v -618.962036000000 7.877318000000 15.547799000000
v -618.665405000000 7.868672000000 15.655124000000
v -621.859558000000 8.001329000000 15.447394000000
v -623.142029000000 8.391656000000 15.731241000000
v -613.528687000000 7.672730000000 16.478811000000
v -622.163147000000 8.036922000000 15.425807000000
v -615.594177000000 7.741632000000 15.792933000000
v -615.335938000000 7.725460000000 15.910564000000
v -621.543335000000 8.005673000000 14.929723000000
v -621.558318961822 7.986909486659 15.440995620006
v -621.093151171969 7.969522410705 15.162349267166
v -622.358276000000 8.086080000000 15.421615000000
v -622.851929000000 8.308873000000 15.505931000000
v -622.801453000000 8.309846000000 15.409389000000
v -622.944092000000 8.360953000000 15.528000000000
v -610.740173000000 7.489382000000 16.446362000000
v -615.084106000000 7.690023000000 16.020935000000
v -614.953125000000 7.646319000000 16.113935000000
v -614.907410000000 7.615774000000 16.200897000000
v -609.816528000000 7.437084000000 16.922337000000
v -610.277283000000 7.461021000000 17.136671000000
v -611.749146000000 7.534788000000 16.749538000000
v -611.247239445437 7.517032074935 17.001512963799
v -616.062134000000 7.760270000000 15.837230000000
v -616.481079000000 7.759308000000 15.789783000000
v -616.323120000000 7.766288000000 15.717651000000
v -616.633911000000 7.763307000000 15.685226000000
v -619.420227000000 7.914794000000 15.233827000000
v -620.406189000000 7.952062000000 15.040619000000
v -620.067540924663 7.929330065273 15.158042562840
v -619.767454176685 7.918856019164 15.391228301738
v -621.901733000000 8.031166000000 14.991688000000
v -622.301880000000 8.098785000000 15.155876000000
v -622.153015000000 8.067945000000 15.068945000000
v -622.446655000000 8.140590000000 15.246304000000
v -615.079895000000 7.706554000000 15.840252000000
v -614.850952000000 7.648976000000 15.920910000000
v -617.043457000000 7.798883000000 14.908957000000
v -617.125827695619 7.799101166058 15.224227463524
v -618.757751000000 7.858351000000 15.194625000000
v -615.433777000000 7.748198000000 15.537137000000
v -616.052429000000 7.784506000000 15.664050000000
v -616.423096000000 7.761703000000 15.524431000000
v -619.265625000000 7.905096000000 15.156453000000
v -622.394409000000 8.138307000000 15.157659000000
v -622.485413000000 8.182886000000 15.162933000000
v -622.563171000000 8.201130000000 15.262192000000
v -614.976685000000 7.697933000000 15.666255000000
v -615.781799000000 7.796510000000 15.443042000000
v -616.140076000000 7.795412000000 15.483756000000
v -616.591736000000 7.744375000000 15.396045000000
v -616.793701000000 7.763279000000 15.386089000000
v -621.431885000000 8.025109000000 14.579457000000
v -620.556885000000 7.973231000000 14.382866000000
v -620.590824882438 7.970524103180 14.658209145833
v -620.742992783671 7.966655973375 14.939379393391
v -622.361572000000 8.149869000000 15.057714000000
v -622.251343000000 8.090648000000 15.065802000000
v -622.445374000000 8.201913000000 15.063398000000
v -622.604187000000 8.259005000000 15.192836000000
v -622.524170000000 8.269828000000 15.064284000000
v -610.279968000000 7.455617000000 16.392334000000
v -610.537659000000 7.472243000000 16.090136000000
v -622.223328000000 8.117805000000 14.940500000000
v -615.130859000000 7.714469000000 15.371823000000
v -614.774841000000 7.669996000000 15.310239000000
v -614.627502000000 7.619727000000 15.549028000000
v -614.743652000000 7.640002000000 15.723857000000
v -616.357971000000 7.740308000000 15.205537000000
v -616.511169000000 7.726389000000 15.271086000000
v -621.694336000000 8.024184000000 14.827106000000
v -621.894958000000 8.055777000000 14.814746000000
v -621.994080000000 8.072886000000 14.810406000000
v -611.085323544721 7.503859523122 16.649541275141
v -615.227661000000 7.739908000000 15.183547000000
v -615.577820000000 7.792913000000 15.269404000000
v -615.457336000000 7.781582000000 15.174360000000
v -616.693848000000 7.742866000000 15.210416000000
v -616.595703000000 7.725098000000 15.208619000000
v -616.840759000000 7.774675000000 14.925746000000
v -619.066772000000 7.875885000000 14.795688000000
v -618.025101391783 7.832566016201 15.107534833418
v -619.567589116301 7.913409608870 14.904499886379
v -619.218731169733 7.889264570689 14.829746385688
v -620.047058000000 7.927713000000 14.424462000000
v -620.025615090360 7.931133717879 14.764597040057
v -620.263098115805 7.942756197535 14.762010580351
v -622.023560000000 8.102295000000 14.747739000000
v -621.968628000000 8.118558000000 14.658711000000
v -611.777222000000 7.532030000000 15.044944000000
v -611.367065000000 7.500369000000 15.266556000000
v -611.730967369507 7.523537236223 15.640065890811
v -614.929932000000 7.693937000000 15.200084000000
v -616.562866000000 7.714997000000 14.966815000000
v -616.422302000000 7.718906000000 15.071928000000
v -616.371033000000 7.712030000000 15.017822000000
v -614.610168000000 7.660273000000 15.151568000000
v -614.526245000000 7.616097000000 15.348304000000
v -618.859497000000 7.868684000000 14.446178000000
v -618.638367437523 7.853455532621 14.705476209024
v -615.087402000000 7.744915000000 15.027642000000
v -614.663513000000 7.695481000000 14.958280000000
v -614.937866000000 7.732581000000 14.936511000000
v -615.186768000000 7.756001000000 15.028326000000
v -615.283508000000 7.776747000000 14.909222000000
v -619.167786000000 7.885956000000 14.418213000000
v -616.559326000000 7.707998000000 14.744205000000
v -617.253967000000 7.804125000000 14.698094000000
v -620.981036435613 7.979934518777 14.838687679343
v -621.295711847537 8.006442955315 14.759617503810
v -611.924775545226 7.539154454427 16.290782422655
v -617.405273000000 7.817296000000 14.410799000000
v -620.856262000000 8.021007000000 14.180657000000
v -614.737305000000 7.715188000000 14.759644000000
v -614.390808000000 7.670981000000 14.856912000000
v -614.533936000000 7.697345000000 14.777143000000
v -616.841431000000 7.777466000000 14.552933000000
v -616.739746000000 7.763212000000 14.561635000000
v -619.940002000000 7.934619000000 14.068745000000
v -619.214722000000 7.905561000000 13.771094000000
v -619.317838198643 7.901596467383 14.121550777874
v -620.296875000000 7.965279000000 14.132312000000
v -620.654236000000 7.998091000000 14.195086000000
v -621.513733000000 8.124727000000 14.202384000000
v -621.755554000000 8.209975000000 14.241710000000
v -621.676147000000 8.179703000000 14.215842000000
v -610.383118000000 7.459240000000 15.457323000000
v -610.877075000000 7.457228000000 14.839700000000
v -610.815099129804 7.468635652649 15.221817849198
v -618.693909000000 7.893082000000 13.826131000000
v -618.429444513611 7.865137031499 14.248793099365
v -619.008419325653 7.893136861232 14.052845911612
v -621.362610000000 8.121210000000 14.114494000000
v -621.209534000000 8.122283000000 14.026847000000
v -611.144376788008 7.480473306725 15.063907404570
v -612.241272000000 7.557430000000 14.908505000000
v -612.034912000000 7.542657000000 14.743623000000
v -612.372620000000 7.555095000000 15.446529000000
v -612.047958813752 7.541273733201 15.446922785438
v -616.736572000000 7.775465000000 14.379587000000
v -616.608093000000 7.749247000000 14.476425000000
v -616.992676000000 7.795505000000 14.147135000000
v -620.645325000000 8.023598000000 14.021150000000
v -620.844727000000 8.057711000000 14.009724000000
v -612.633728000000 7.561132000000 15.156572000000
v -612.577698000000 7.564680000000 14.716145000000
v -617.916321000000 7.863628000000 13.997308000000
v -617.800661909652 7.837654321226 14.347167634006
v -617.500427000000 7.845372000000 13.855371000000
v -617.345016301329 7.825313435454 14.072874987399
v -618.327664052397 7.870820775902 14.071151889384
v -620.292175000000 7.980221000000 13.953116000000
v -616.479370000000 7.754679000000 14.310660000000
v -616.527283000000 7.769410000000 14.217870000000
v -620.134644000000 7.980843000000 13.693895000000
v -619.728333000000 7.936045000000 13.539875000000
v -619.496568758285 7.919820921699 13.754342917961
v -620.635437000000 8.057235000000 13.848336000000
v -620.537231000000 8.034865000000 13.851982000000
v -620.828979000000 8.108197000000 13.844421000000
v -611.432312000000 7.461216000000 14.040876000000
v -612.150208000000 7.513694000000 14.162699000000
v -611.675847545322 7.480809491870 14.130449117052
v -611.746570093957 7.509438832257 14.612404861820
v -620.331482000000 8.020643000000 13.685900000000
v -611.417570829043 7.492245806635 14.912473662337
v -616.585327000000 7.762891000000 13.741535000000
v -620.526062000000 8.071869000000 13.681131000000
v -620.676270000000 8.094146000000 13.764215000000
v -620.850891000000 8.146357000000 13.772201000000
v -611.171753000000 7.455436000000 14.346355000000
v -617.862427000000 7.863332000000 13.727476000000
v -620.700012000000 8.139740000000 13.681154000000
v -620.605347000000 8.104112000000 13.670136000000
v -618.750793000000 7.882094000000 13.166506000000
v -619.009984383886 7.897056745872 13.602290942292
v -617.921143000000 7.851434000000 13.435338000000
v -618.603091476086 7.883531466096 13.552142588583
v -619.473083000000 7.916265000000 13.283323000000
v -619.259949000000 7.923171000000 12.940994000000
v -619.055237000000 7.909901000000 12.773721000000
v -620.128601000000 7.999702000000 13.517408000000
v -620.374939000000 8.050184000000 13.598368000000
v -620.552795000000 8.117680000000 13.582103000000
v -620.455627000000 8.085122000000 13.570628000000
v -612.272535004259 7.533464705586 14.409636349626
v -615.861389000000 7.723874000000 13.812806000000
v -615.810425000000 7.667039000000 14.098301000000
v -616.273010000000 7.754439000000 13.774366000000
v -617.296570000000 7.832436000000 13.501431000000
v -620.375366000000 8.094817000000 13.449943000000
v -620.224487000000 8.038733000000 13.438662000000
v -615.909424000000 7.735351000000 13.535107000000
v -619.826050000000 7.960938000000 13.351704000000
v -620.255981000000 8.068515000000 13.380054000000
v -613.027771000000 7.557047000000 13.800905000000
v -612.309509000000 7.508409000000 13.494167000000
v -611.894409000000 7.491676000000 13.721717000000
v -611.790921892028 7.485599536138 13.882440388500
v -612.834534000000 7.583950000000 14.788921000000
v -612.973450000000 7.587138000000 14.502110000000
v -612.997131000000 7.571063000000 14.321918000000
v -615.654602000000 7.707686000000 13.832346000000
v -615.547974000000 7.718437000000 13.661936000000
v -615.394470000000 7.704508000000 13.767780000000
v -615.610718000000 7.649105000000 14.103228000000
v -616.274658000000 7.746800000000 13.216950000000
v -616.889771000000 7.788085000000 13.277215000000
v -616.866225200293 7.788308787603 13.484817130654
v -617.191882892421 7.819753540692 13.720875965718
v -616.834176271970 7.783659658952 13.925736260532
v -616.601321133749 7.767652239475 13.360299987170
v -619.949524000000 8.006563000000 13.275558000000
v -615.263245000000 7.704860000000 13.451348000000
v -615.356812000000 7.659312000000 14.031953000000
v -615.051514000000 7.659701000000 13.864681000000
v -619.869934000000 7.989383000000 13.263747000000
v -619.622925000000 7.940882000000 13.181881000000
v -611.430969000000 7.463136000000 13.857311000000
v -615.578247000000 7.696619000000 12.887545000000
v -615.705554174529 7.724482608693 13.562977822895
v -617.513062000000 7.825958000000 13.080207000000
v -618.643066000000 7.875518000000 12.481788000000
v -618.576627541466 7.875221344687 13.101942484133
v -618.084969529804 7.854803625615 13.060971825514
v -619.238660482158 7.905349237898 13.306281413324
v -619.047371290756 7.896607725882 13.382811361246
v -619.952881000000 8.041199000000 13.182748000000
v -619.903137000000 8.049108000000 13.093177000000
v -619.807373000000 8.014947000000 13.081676000000
v -613.339844000000 7.568641000000 13.582722000000
v -613.136963000000 7.551099000000 13.412454000000
v -612.773315000000 7.536426000000 13.357664000000
v -613.275818000000 7.578184000000 13.873767000000
v -611.420471000000 7.497212000000 13.315008000000
v -611.127930000000 7.482250000000 13.336620000000
v -612.202881000000 7.513137000000 13.323151000000
v -611.939697000000 7.514948000000 13.261534000000
v -613.493591000000 7.578280000000 13.291694000000
v -613.849731000000 7.609840000000 13.542025000000
v -614.156189000000 7.634648000000 13.516562000000
v -613.957825000000 7.604867000000 13.155052000000
v -613.927734000000 7.578703000000 13.936615000000
v -613.945557000000 7.601611000000 13.737756000000
v -613.574341000000 7.591938000000 13.876292000000
v -614.284180000000 7.640334000000 13.607997000000
v -614.491211000000 7.655662000000 13.413463000000
v -614.341614000000 7.630943000000 13.149947000000
v -619.504456000000 7.983226000000 12.840493000000
v -619.407166000000 7.957217000000 12.843499000000
v -615.838745000000 7.705338000000 12.597865000000
v -616.090667015430 7.728776712082 12.899673674754
v -616.951965000000 7.779966000000 12.874204000000
v -619.353821000000 7.962683000000 12.757238000000
v -611.409119000000 7.533629000000 12.958680000000
v -612.460022000000 7.530948000000 13.207053000000
v -613.389771000000 7.574903000000 13.117103000000
v -612.869202000000 7.564651000000 12.986938000000
v -619.473145000000 8.016645000000 12.694358000000
v -619.744324000000 8.097641000000 12.833222000000
v -611.607192898257 7.483773325664 13.652062410195
v -613.802917000000 7.600216000000 12.891931000000
v -619.150818000000 7.939077000000 12.588544000000
v -618.901367000000 7.898939000000 12.509657000000
v -619.260681000000 7.985465000000 12.499046000000
v -619.351746000000 8.029177000000 12.499788000000
v -612.404297000000 7.540311000000 13.124516000000
v -611.988770000000 7.527911000000 13.167499000000
v -614.159851000000 7.627052000000 12.770426000000
v -611.774536000000 7.544025000000 13.012152000000
v -612.651062000000 7.580265000000 12.834595000000
v -613.382813000000 7.599087000000 12.755525000000
v -619.099243000000 7.936114000000 12.501225000000
v -612.070557000000 7.595305000000 12.813254000000
v -612.282471000000 7.594645000000 12.787489000000
v -617.460083000000 7.812727000000 12.642736000000
v -618.182556000000 7.846653000000 11.833508000000
v -616.897034000000 7.766600000000 11.858183000000
v -617.295808299741 7.799400793026 12.427798374032
v -617.814083476511 7.835297261784 12.755921606750
v -618.377502000000 7.853728000000 12.155309000000
v -618.165055612925 7.847747536662 12.433793593061
v -618.995178000000 7.931178000000 12.327284000000
v -618.796997000000 7.894758000000 12.335820000000
v -619.209045000000 8.004113000000 12.335477000000
v -619.073242000000 7.956159000000 12.316705000000
v -612.860474000000 7.593306000000 12.627502000000
v -614.054443000000 7.632030000000 12.597732000000
v -613.894775000000 7.638168000000 12.526080000000
v -614.624451000000 7.649812000000 12.818660000000
v -614.494141000000 7.645088000000 13.051995000000
v -614.263123000000 7.636342000000 12.575279000000
v -614.576416000000 7.640965000000 12.541035000000
v -614.903137000000 7.677575000000 13.206579000000
v -615.118958000000 7.664223000000 12.824037000000
v -615.118530000000 7.661728000000 12.645679000000
v -611.911499000000 7.602642000000 12.741078000000
v -611.699768000000 7.610153000000 12.582552000000
v -611.339905000000 7.586383000000 12.522734000000
v -619.001221000000 7.988256000000 12.126979000000
v -618.890747000000 7.931642000000 12.153906000000
v -618.692078000000 7.894427000000 12.163048000000
v -612.700195000000 7.604970000000 12.371548000000
v -612.383484000000 7.608551000000 12.595307000000
v -613.320007000000 7.628439000000 12.496500000000
v -616.843811000000 7.769325000000 11.617699000000
v -616.243408000000 7.746436000000 11.859242000000
v -616.213074000000 7.773623000000 11.475708000000
v -616.140686000000 7.738462000000 12.045652000000
v -616.265838328026 7.741309794047 12.388304588694
v -616.883769320925 7.767020984848 11.957793992506
v -614.155029000000 7.646936000000 12.406286000000
v -614.680481000000 7.647344000000 12.345213000000
v -618.803467000000 7.929109000000 12.070951000000
v -618.562195000000 7.885229000000 12.009322000000
v -618.950073000000 7.998329000000 12.036860000000
v -618.852600000000 7.961339000000 12.022140000000
v -611.016418000000 7.537340000000 12.773370000000
v -610.913757000000 7.548348000000 12.378175000000
v -610.616577000000 7.507867000000 12.792561000000
v -612.852722000000 7.614789000000 12.266858000000
v -613.726196000000 7.673040000000 12.280216000000
v -611.439514000000 7.603573000000 12.332190000000
v -613.566223000000 7.676992000000 12.208769000000
v -613.825562000000 7.689909000000 12.089937000000
v -614.712891000000 7.702585000000 11.900823000000
v -615.265259000000 7.689423000000 12.193568000000
v -614.946145762973 7.681308422253 12.153969160698
v -611.799255000000 7.632678000000 12.391807000000
v -612.052551000000 7.654000000000 12.280742000000
v -612.580139000000 7.643106000000 12.031406000000
v -618.383606000000 7.874800000000 11.820758000000
v -618.231689000000 7.857784000000 11.739148000000
v -618.072876000000 7.861937000000 11.481725000000
v -618.503479000000 7.928965000000 11.731983000000
v -618.355652000000 7.904411000000 11.628922000000
v -611.013489000000 7.557176000000 12.171223000000
v -612.051636000000 7.656367000000 12.097244000000
v -611.415955000000 7.576420000000 11.731576000000
v -611.757260202423 7.621949521115 11.991126836911
v -613.139498282875 7.642943809814 12.196200208974
v -612.790466000000 7.651349000000 11.822427000000
v -617.202942000000 7.793939000000 11.462714000000
v -613.976990000000 7.710616000000 11.616450000000
v -613.831979092700 7.698135914298 11.852506894357
v -611.166138000000 7.555463000000 11.845699000000
v -614.231347283587 7.704822548646 11.743419628748
v -614.806965676219 7.736167127254 11.543566948020
v -615.362549000000 7.718685000000 11.833044000000
v -612.160034000000 7.651057000000 11.894513000000
v -612.472107000000 7.653642000000 11.862629000000
v -612.632080000000 7.651450000000 11.748834000000
v -617.710632000000 7.844633000000 11.238440000000
v -617.302002000000 7.813127000000 11.272827000000
v -618.062378000000 7.897779000000 11.308716000000
v -617.965393000000 7.872114000000 11.310994000000
v -618.346130000000 7.961183000000 11.462090000000
v -618.156616000000 7.931196000000 11.309710000000
v -618.400085000000 7.950027000000 11.552470000000
v -617.087708000000 7.826683000000 11.117148000000
v -612.422119000000 7.650242000000 11.772976000000
v -612.115417000000 7.623695000000 11.613701000000
v -613.195984000000 7.690387000000 11.421448000000
v -612.732666000000 7.659277000000 11.557197000000
v -613.558044000000 7.707472000000 11.293324000000
v -616.152100000000 7.801205000000 11.214600000000
v -615.627136000000 7.803184000000 10.904904000000
v -615.820367840098 7.787292665288 11.250940761151
v -615.803804569844 7.782620379967 11.313626304189
v -615.054443000000 7.787151000000 10.872704000000
v -615.880005000000 7.738876000000 11.796082000000
v -616.716064000000 7.842783000000 10.887248000000
v -617.755676000000 7.870978000000 11.149176000000
v -618.101074000000 7.942796000000 11.227312000000
v -618.249207000000 8.015778000000 11.249543000000
v -618.434570000000 8.246793000000 11.240391000000
v -618.291504000000 8.102523000000 11.189013000000
v -618.421570000000 8.088074000000 11.364699000000
v -612.528931000000 7.644741000000 11.573155000000
v -614.326843000000 7.763110000000 10.948107000000
v -613.926280464953 7.732406557845 11.160232420994
v -613.854075880303 7.716935171339 11.385412096056
v -617.497742000000 7.856819000000 11.080976000000
v -618.135193000000 8.003345000000 11.151945000000
v -617.695435000000 7.914921000000 10.989873000000
v -618.150696000000 8.126141000000 11.023844000000
v -617.986145000000 8.008664000000 11.017863000000
v -612.479553000000 7.632911000000 11.297928000000
v -611.961609000000 7.608636000000 11.349698000000
v -612.888245000000 7.667828000000 11.078383000000
v -616.240479000000 7.850604000000 10.852658000000
v -617.179932000000 7.867314000000 10.935897000000
v -616.865845000000 7.864021000000 10.785795000000
v -617.497864000000 7.881366000000 10.991171000000
v -613.163072810089 7.684176792795 11.211999819490
v -613.664490000000 7.703919000000 10.723620000000
v -617.067749000000 7.889334000000 10.771786000000
v -617.266418000000 7.923059000000 10.761245000000
v -612.222900000000 7.618702000000 11.042916000000
v -611.765808000000 7.604065000000 10.999926000000
v -611.415833000000 7.575344000000 11.324323000000
v -614.482422000000 7.772998000000 10.654353000000
v -614.684008095119 7.776765621467 10.788311885129
v -616.653503000000 7.878901000000 10.628904000000
v -616.130005000000 7.868887000000 10.686498000000
v -615.866333000000 7.874164000000 10.440516000000
v -615.510620000000 7.836352000000 10.560843000000
v -616.384338000000 7.892440000000 10.573435000000
v -616.845947000000 7.928324000000 10.440500000000
v -617.154419000000 7.947311000000 10.597968000000
v -617.336304000000 7.943604000000 10.739719000000
v -612.727234000000 7.679080000000 10.638063000000
v -612.981846798614 7.678670998897 10.756888146960
v -612.667063907412 7.664603921899 10.822052278975
v -613.763977000000 7.719713000000 10.533565000000
v -615.196594000000 7.831991000000 10.410623000000
v -614.903027408652 7.797364704673 10.640470653444
v -612.016663000000 7.619973000000 10.677233000000
v -612.343058040607 7.642207712782 10.759827257397
v -616.272339000000 7.915452000000 10.409551000000
v -616.685974000000 7.932782000000 10.368440000000
v -617.273621000000 8.015821000000 10.483298000000
v -613.290039000000 7.721307000000 10.127147000000
v -612.985901000000 7.689859000000 9.779474000000
v -613.154521711922 7.709193991169 10.109549895121
v -615.237549000000 7.868759000000 9.400666000000
v -615.244527053432 7.850375395824 9.933909055819
v -613.808960000000 7.743063000000 10.259127000000
v -614.721375000000 7.845254000000 9.079823000000
v -614.257935000000 7.814998000000 9.586038000000
v -614.612091602045 7.836326434057 9.354790716275
v -614.905033241399 7.853026513464 9.245246888059
v -615.556091000000 7.859406000000 10.285702000000
v -617.030823000000 8.006643000000 10.262814000000
v -616.876953000000 7.993455000000 10.183325000000
v -616.164490000000 7.926290000000 10.240133000000
v -615.910156000000 7.900112000000 10.167669000000
v -616.619751000000 7.977348000000 10.114252000000
v -616.463257000000 7.975135000000 10.039042000000
v -617.152771000000 8.074157000000 10.195204000000
v -612.068176000000 7.616626000000 10.157006000000
v -612.702834673324 7.672599202892 10.302315356775
v -612.167678000338 7.629321788464 10.451092332344
v -613.600586000000 7.738924000000 10.096114000000
v -614.214795699975 7.784082461042 10.083223287908
v -616.919739000000 8.025784000000 10.097283000000
v -616.305115000000 7.977622000000 9.780592000000
v -615.854980000000 7.907720000000 9.529099000000
v -615.913592182371 7.911249115441 9.771216706472
v -616.710144000000 8.023399000000 9.935575000000
v -616.808533000000 8.045394000000 9.931584000000
v -617.025452000000 8.100448000000 9.999705000000
v -614.735168035159 7.818515442577 10.102137560350
v -613.804688000000 7.757042000000 9.894108000000
v -616.748596000000 8.076029000000 9.784277000000
v -616.547363000000 8.042645000000 9.683133000000
v -616.645081000000 8.105280000000 9.603990000000
v -616.449768000000 8.017797000000 9.685619000000
v -616.843506000000 8.108767000000 9.796283000000
v -613.651733000000 7.743447000000 9.813851000000
v -614.772556463593 7.835112827668 9.724616064617
v -616.248169000000 7.991232000000 9.515998000000
v -614.156067000000 7.805227000000 9.409251000000
v -613.805359000000 7.754639000000 9.337664000000
v -615.652161000000 7.884108000000 9.544374000000
v -616.458862000000 8.042810000000 9.562890000000
v -613.451538000000 7.711643000000 9.270557000000
v -613.454397531691 7.717841840644 9.473426703683
v -612.989502000000 7.679178000000 9.219523000000
v -613.316121306406 7.703837881460 9.343231272799
v -612.216736000000 7.633749000000 9.604357000000
v -615.749268000000 7.910274000000 9.356797000000
v -615.437256000000 7.901893000000 9.204246000000
v -616.098877000000 7.966628000000 9.429865000000
v -615.948608000000 7.943711000000 9.345884000000
v -616.350403000000 8.048120000000 9.387760000000
v -616.161682000000 7.993745000000 9.357020000000
v -614.259216000000 7.811809000000 9.213971000000
v -615.027527000000 7.870079000000 9.054537000000
v -615.862122000000 7.967596000000 9.168844000000
v -615.583740000000 7.937265000000 9.107176000000
v -613.860107000000 7.743195000000 8.866737000000
v -615.472900000000 7.953442000000 8.940654000000
v -615.177124000000 7.894189000000 8.953918000000
v -613.281555000000 7.697717000000 8.833316000000
v -614.619385000000 7.833030000000 8.903397000000
v -614.173035000000 7.755740000000 8.646279000000
v -615.656494000000 7.982383000000 8.992075000000
v -612.669495000000 7.659143000000 8.895263000000
v -612.967468000000 7.690571000000 8.683971000000
v -615.270264000000 7.933165000000 8.771055000000
v -615.121582000000 7.904613000000 8.686038000000
v -615.553284000000 7.993357000000 8.901480000000
v -615.500122000000 8.018706000000 8.726858000000
v -614.726501000000 7.824388000000 8.333886000000
v -614.275574000000 7.761497000000 8.452877000000
v -614.019897000000 7.741227000000 8.567280000000
v -613.722168000000 7.729424000000 8.523814000000
v -615.263062000000 7.955482000000 8.595618000000
v -615.351563000000 7.986940000000 8.618482000000
v -615.062073000000 7.904882000000 8.395566000000
v -615.348755000000 8.026583000000 8.442561000000
v -615.243530000000 8.024403000000 8.243971000000
v -615.108276000000 7.934587000000 8.307031000000
v -614.171753000000 7.756580000000 8.278553000000
v -614.424255000000 7.784018000000 8.168886000000
v -614.915344000000 7.869463000000 8.285259000000
v -614.619507000000 7.819263000000 8.083742000000
v -614.054077000000 7.771446000000 7.978382000000
v -614.567688000000 7.826176000000 7.989241000000
v -610.690125000000 10.043828000000 4.734363000000
v -610.638489000000 10.326592000000 4.865832000000
v -610.248840000000 10.294119000000 4.505405000000
v -610.847656000000 9.783504000000 4.736099000000
v -610.543640000000 9.748150000000 4.432197000000
v -610.473877000000 10.536126000000 4.838786000000
v -610.662720000000 10.552904000000 5.030614000000
v -610.139587000000 10.953207000000 4.790662000000
v -610.267029000000 10.612054000000 4.690227000000
v -610.265747000000 12.175929000000 5.614758000000
v -610.414795000000 11.742781000000 5.465106000000
v -610.655640000000 12.113342000000 5.922515000000
v -610.801208000000 11.980344000000 5.960732000000
v -610.944336000000 12.424303000000 6.347491000000
v -611.154427143651 12.137163064316 6.366639192633
v -610.884155000000 10.382385000000 5.139856000000
v -611.065125000000 10.493476000000 5.358628000000
v -610.813354000000 10.854937000000 5.332833000000
v -611.201538000000 10.986111000000 5.715446000000
v -610.904042758547 11.121200965726 5.549804383845
v -611.281982000000 10.015540000000 5.246768000000
v -611.220886000000 12.795442000000 6.832193000000
v -610.827209000000 12.829901000000 6.475594000000
v -611.410278000000 10.399158000000 5.610309000000
v -611.762146000000 10.303773000000 5.848870000000
v -611.412048000000 10.911983000000 5.858543000000
v -611.018005000000 10.041884000000 5.028598000000
v -611.746216000000 9.971189000000 5.647690000000
v -611.430298000000 9.898412000000 5.311530000000
v -610.507385000000 12.716097000000 6.154661000000
v -610.330668332250 12.258011354431 5.721791901777
v -611.438538000000 11.136707000000 6.017459000000
v -611.846130000000 10.664441000000 6.104297000000
v -611.229603583985 10.701141025381 5.601242200639
v -611.669617000000 11.284835000000 6.327803000000
v -611.513999198094 11.576032849582 6.355133840133
v -612.132080000000 10.530386000000 6.278149000000
v -612.026428000000 9.825892000000 5.822632000000
v -612.151672000000 9.892540000000 5.966153000000
v -612.116050560843 10.227327161608 6.108502906102
v -611.854240104670 11.584763624602 6.658294431799
v -612.838684000000 10.572300000000 6.924372000000
v -612.786987000000 10.121403000000 6.642402000000
v -612.387512000000 10.181925000000 6.300772000000
v -612.305594486962 10.362601152252 6.332892716635
v -611.002136000000 8.558243000000 4.323341000000
v -611.076355000000 8.514273000000 4.375855000000
v -611.025452000000 8.692720000000 4.348930000000
v -610.924988000000 8.430556000000 4.286010000000
v -610.875671000000 8.516213000000 4.217951000000
v -610.961914000000 8.755852000000 4.300336000000
v -611.144409000000 8.571798000000 4.424057000000
v -611.232300000000 8.703378000000 4.514613000000
v -611.154175000000 8.858359000000 4.512989000000
v -611.025513000000 8.789758000000 4.373108000000
v -611.213989000000 8.442936000000 4.477027000000
v -622.055237000000 20.173151000000 20.870230000000
v -621.772400000000 20.410337000000 20.773588000000
v -622.127441000000 20.520489000000 21.156017000000
v -622.427979000000 20.260267000000 21.279482000000
v -622.207825000000 19.567030000000 20.630486000000
v -622.317078000000 19.810444000000 20.889626000000
v -621.946899000000 19.929279000000 20.639170000000
v -621.741879931467 19.414040803161 20.143763812687
v -622.275513000000 19.018541000000 20.375071000000
v -622.136498274757 19.295824917968 20.416353458432
v -622.564758000000 18.061718000000 20.078539000000
v -622.538513000000 18.407322000000 20.233923000000
v -622.201538000000 18.369188000000 19.918112000000
v -622.145431697186 18.846916810058 20.161643431379
v -622.674683000000 15.908379000000 18.905973000000
v -623.258179000000 15.541759000000 19.201036000000
v -622.899414000000 15.965025000000 19.145853000000
v -622.653320000000 16.580925000000 19.283237000000
v -622.173157000000 15.736215000000 18.390495000000
v -622.150757000000 16.672560000000 18.896719000000
v -622.384949000000 15.337317000000 18.311846000000
v -622.388951843257 15.645199595492 18.508555938491
v -623.186462000000 14.846689000000 18.741873000000
v -622.820474844492 15.279894640974 18.668120415891
v -622.175964000000 21.110830000000 21.578135000000
v -622.017944000000 20.931881000000 21.295383000000
v -622.378723000000 20.800653000000 21.537313000000
v -622.126221000000 20.757599000000 21.280504000000
v -621.749146000000 20.634342000000 20.911049000000
v -623.040161000000 19.502205000000 21.321768000000
v -622.748718000000 19.611931000000 21.135143000000
v -622.867371000000 16.488701000000 19.410488000000
v -622.990479000000 16.642656000000 19.586397000000
v -623.033203000000 16.181488000000 19.390047000000
v -623.227356000000 16.275484000000 19.599417000000
v -623.137329000000 16.949856000000 19.902809000000
v -622.902283000000 17.767469000000 20.189186000000
v -622.495789000000 17.785666000000 19.858805000000
v -622.762466990323 17.560261134156 19.949742720690
v -623.245117000000 17.645203000000 20.428036000000
v -623.026448932706 17.496931163471 20.143681857801
v -622.593994000000 17.183712000000 19.582676000000
v -623.155151000000 19.100531000000 21.192360000000
v -622.816406000000 18.501774000000 20.524906000000
v -622.951538000000 18.470697000000 20.628481000000
v -622.769348000000 18.774534000000 20.670401000000
v -622.524395296096 19.101600145887 20.638614825195
v -623.386902000000 16.456318000000 19.837265000000
v -622.838802107706 16.630152745933 19.458792344928
v -623.356689000000 15.850006000000 19.446224000000
v -623.519409000000 18.443342000000 21.121899000000
v -623.279602000000 18.467512000000 20.936316000000
v -623.380127000000 17.997204000000 20.738737000000
v -622.933716000000 18.073645000000 20.386274000000
v -623.415771000000 19.921553000000 21.894611000000
v -623.401306000000 19.615442000000 21.700813000000
v -623.031738000000 20.269409000000 21.777617000000
v -622.851454768629 19.367360131877 21.080702681279
v -623.504456000000 16.056469000000 19.706686000000
v -623.824585000000 15.549090000000 19.711069000000
v -623.545044000000 15.428965000000 19.392248000000
v -622.808367225000 19.067011061887 20.868495113450
v -623.419250000000 19.389494000000 21.563942000000
v -623.373901000000 19.241032000000 21.438440000000
v -623.582031000000 18.899763000000 21.440346000000
v -623.213379000000 18.246645000000 20.742945000000
v -623.303467000000 18.779457000000 21.124403000000
v -623.867798000000 16.943604000000 20.533998000000
v -624.486572000000 17.103388000000 21.166277000000
v -623.468628000000 16.984375000000 20.223629000000
v -623.293836507919 17.091883113610 20.131705529957
v -623.478567938041 18.121117167998 20.892894745631
v -623.501099000000 16.699850000000 20.095984000000
v -623.738159000000 16.563656000000 20.222828000000
v -616.958984000000 28.291689000000 21.397253000000
v -611.186146184875 30.751026246925 17.984221228218
v -611.126539858748 31.102964603704 18.133535472321
v -611.143372000000 29.954464000000 17.477274000000
v -611.679199000000 29.757408000000 17.798962000000
v -613.659607000000 29.373583000000 19.255335000000
v -613.409621418697 29.899433700408 19.356350724689
v -614.000244000000 29.899033000000 19.861183000000
v -613.724675427134 30.107014104451 19.750286728637
v -618.699829000000 8.761790000000 11.318049000000
v -618.667847000000 8.559662000000 11.372185000000
v -618.812317000000 8.766268000000 11.456508000000
v -618.804199000000 8.944046000000 11.398895000000
v -618.643677000000 8.811039000000 11.230456000000
v -618.536560000000 8.599360000000 11.142827000000
v -618.775879000000 8.565205000000 11.512896000000
v -618.527893000000 8.343165000000 11.300164000000
v -618.647827000000 8.326615000000 11.476868000000
v -618.917542000000 8.670103000000 11.606519000000
v -618.949768000000 8.869984000000 11.558003000000
v -618.872559000000 8.960061000000 11.470296000000
v -618.765121575848 8.318553276425 11.617371691684
v -618.634485592374 8.180257543257 11.554857383548
v -618.727184701204 8.162303286456 11.665968924116
v -618.829869944709 8.225694609305 11.722933787209
v -619.009766000000 8.822692000000 11.623558000000
v -619.042378873039 8.616236762652 11.732236966043
v -618.937014267921 8.365006472042 11.750685284022
v -619.084351000000 8.874298000000 11.666811000000
v -619.224670000000 8.955847000000 11.764245000000
v -619.386292000000 8.806963000000 11.923593000000
v -619.427307000000 8.483353000000 12.087679000000
v -619.575867000000 8.587516000000 12.174885000000
v -619.545471000000 8.854075000000 12.042557000000
v -619.147309452934 8.368242910513 11.921148800700
v -619.188904000000 8.222245000000 12.033248000000
v -619.415039000000 8.394272000000 12.118983000000
v -619.302124000000 8.227072000000 12.131977000000
v -619.368713000000 8.218055000000 12.208042000000
v -619.408813000000 8.307814000000 12.171019000000
v -619.466370000000 8.444042000000 12.151896000000
v -619.685486000000 8.467617000000 12.352100000000
v -619.689087000000 8.897835000000 12.176371000000
v -619.944885000000 8.704827000000 12.543732000000
v -620.086609000000 8.911018000000 12.632343000000
v -619.921875000000 8.842463000000 12.455023000000
v -620.187073000000 8.817103000000 12.788220000000
v -619.846252000000 8.501130000000 12.537419000000
v -619.996582000000 8.444327000000 12.778719000000
v -620.160522000000 8.644036000000 12.848240000000
v -620.155151000000 8.999135000000 12.688685000000
v -619.953247000000 8.949131000000 12.472111000000
v -620.043701000000 9.063728000000 12.570648000000
v -620.216797000000 9.016771000000 12.765286000000
v -620.253906000000 8.923856000000 12.819851000000
v -620.245483000000 8.753315000000 12.881960000000
v -620.379333000000 8.972959000000 12.958890000000
v -620.350708000000 8.773759000000 13.003100000000
v -620.551392000000 8.929462000000 13.162859000000
v -620.570923000000 9.129815000000 13.129440000000
v -620.399780000000 9.239487000000 12.961993000000
v -620.377625000000 9.139044000000 12.935282000000
v -620.352295000000 9.038195000000 12.911583000000
v -620.454468000000 8.679885000000 13.154199000000
v -620.204102000000 8.590695000000 12.938556000000
v -620.308960000000 8.568292000000 13.062659000000
v -620.314026000000 8.386854000000 13.146468000000
v -620.786377000000 9.153193000000 13.312680000000
v -620.694153000000 9.321178000000 13.225709000000
v -622.303894000000 8.829532000000 14.439115000000
v -622.248596000000 8.876185000000 14.368114000000
v -622.144348000000 8.890891000000 14.249185000000
v -622.163025000000 8.992989000000 14.278748000000
v -621.919556000000 8.416595000000 14.199677000000
v -621.902588000000 8.263798000000 14.341470000000
v -622.337402000000 8.942496000000 14.471837000000
v -624.428223000000 9.048441000000 16.336926000000
v -624.424561000000 9.147729000000 16.354107000000
v -624.845520000000 8.862483000000 16.672430000000
v -624.913574000000 8.915401000000 16.723619000000
v -624.845703000000 9.028620000000 16.684065000000
v -624.986694000000 8.866843000000 16.770796000000
v -624.701843000000 8.994658000000 16.549664000000
v -624.772034000000 8.859832000000 16.610813000000
v -624.857544000000 8.738105000000 16.701973000000
v -624.915771000000 9.046711000000 16.752941000000
v -625.006653000000 8.787213000000 16.789570000000
v -625.116211000000 8.925349000000 16.872074000000
v -626.118591000000 8.907362000000 17.853743000000
v -626.114197000000 8.807567000000 17.863190000000
v -626.252808000000 8.811257000000 17.967052000000
v -626.186340000000 8.959928000000 17.906281000000
v -626.050171000000 8.963433000000 17.790613000000
v -625.977661000000 8.946038000000 17.724392000000
v -625.982239000000 8.782804000000 17.780279000000
v -626.107910000000 8.722542000000 17.904251000000
v -626.246643000000 9.012974000000 17.967350000000
v -626.227478000000 9.189590000000 17.990294000000
v -626.156311000000 9.171779000000 17.923233000000
v -626.465210000000 8.868153000000 18.114393000000
v -626.424255000000 9.060655000000 18.111719000000
v -626.397461000000 8.714530000000 18.063328000000
v -626.237244000000 8.648770000000 18.015913000000
v -626.310547000000 8.662967000000 18.034821000000
v -626.465149000000 8.667562000000 18.123486000000
v -626.394348000000 8.553329000000 18.124598000000
v -626.539917000000 8.719310000000 18.165688000000
v -626.529846000000 8.919826000000 18.171118000000
v -626.612671000000 8.574652000000 18.224878000000
v -626.557800000000 8.501501000000 18.231684000000
v -626.615906000000 8.670463000000 18.211790000000
v -626.832031000000 8.983090000000 18.440599000000
v -626.569824000000 9.100252000000 18.245775000000
v -626.652649000000 8.427757000000 18.310785000000
v -626.893555000000 8.681911000000 18.417158000000
v -627.033081000000 8.857817000000 18.554853000000
v -627.080750000000 8.689476000000 18.549238000000
v -626.906616000000 8.589179000000 18.423769000000
v -627.248840000000 8.638190000000 18.669754000000
v -627.358398000000 8.669143000000 18.780018000000
v -627.238403000000 8.733526000000 18.669472000000
v -627.134338000000 8.618718000000 18.576813000000
v -627.309021000000 8.751585000000 18.738853000000
v -627.238953000000 8.505790000000 18.674412000000
v -627.586182000000 8.653924000000 19.085112000000
v -627.576599000000 8.554285000000 19.094421000000
v -627.688477000000 8.559058000000 19.234001000000
v -627.758606000000 8.709737000000 19.281492000000
v -627.690369000000 8.827539000000 19.196405000000
v -627.559814000000 8.796000000000 19.050112000000
v -627.424683000000 8.466332000000 18.917980000000
v -627.544006000000 8.451592000000 19.096151000000
v -627.607910000000 8.442276000000 19.185091000000
v -627.745483000000 8.418620000000 19.346718000000
v -627.887939000000 8.815723000000 19.390593000000
v -627.832764000000 8.867935000000 19.332546000000
v -627.920532000000 8.468032000000 19.502928000000
v -628.013611000000 8.919575000000 19.506123000000
v -627.898438000000 8.272891000000 19.537893000000
v -628.042847000000 8.373800000000 19.631081000000
v -628.182068000000 8.676372000000 19.724251000000
v -627.743652000000 8.324899000000 19.384293000000
v -627.741089000000 8.236153000000 19.432568000000
v -627.866638000000 8.216208000000 19.535574000000
v -627.915894000000 8.167535000000 19.616154000000
v -628.232849000000 8.330675000000 19.811026000000
v -628.170349000000 8.205961000000 19.794615000000
v -628.367310000000 8.934782000000 19.898788000000
v -628.192932000000 9.046291000000 19.719934000000
v -628.354858000000 8.334664000000 19.937426000000
v -628.306946000000 8.173798000000 19.943666000000
v -628.487610000000 8.839321000000 20.029369000000
v -628.532104000000 9.126178000000 20.078541000000
v -628.338745000000 9.170506000000 19.902893000000
v -628.474487000000 8.339885000000 20.064987000000
v -628.468628000000 8.239205000000 20.077623000000
v -628.377991000000 8.155921000000 20.014307000000
v -628.593018000000 8.544862000000 20.186092000000
v -628.662659000000 8.796681000000 20.228123000000
v -628.669189000000 8.996281000000 20.213108000000
v -628.633484000000 8.198026000000 20.289673000000
v -628.509155000000 8.126630000000 20.169712000000
v -628.755737000000 8.502829000000 20.401035000000
v -628.849243000000 8.953824000000 20.404116000000
v -628.841614000000 8.854499000000 20.417278000000
v -628.506653000000 8.038234000000 20.216211000000
v -628.640625000000 8.046199000000 20.393349000000
v -629.027466000000 8.267014000000 20.763405000000
v -629.107605000000 8.617130000000 20.790989000000
v -628.779968000000 8.136960000000 20.507755000000
v -628.756165000000 8.039762000000 20.534109000000
v -629.025696000000 8.909248000000 20.605513000000
v -628.978638000000 9.057346000000 20.517464000000
v -628.930359000000 9.132394000000 20.467144000000
v -629.108215000000 9.162081000000 20.628029000000
v -628.953186000000 9.229896000000 20.494106000000
v -629.225281000000 9.067291000000 20.762621000000
v -629.003052000000 8.124897000000 20.793142000000
v -629.263245000000 8.999686000000 20.827517000000
v -629.170959000000 9.289393000000 20.694729000000
v -629.100098000000 9.268567000000 20.624960000000
v -629.539307000000 9.030393000000 21.065304000000
v -629.362305000000 8.725399000000 21.022490000000
v -629.658020000000 8.932897000000 21.198524000000
v -629.070679000000 8.202162000000 20.828308000000
v -629.221863000000 9.210934000000 20.732990000000
v -629.290405000000 9.229071000000 20.803310000000
v -629.279907000000 8.375406000000 20.999664000000
v -629.352478000000 8.626426000000 21.038193000000
v -629.265015000000 8.246610000000 21.015644000000
v -629.411072000000 8.206861000000 21.149208000000
v -629.482849000000 8.431671000000 21.159693000000
v -629.636536000000 8.733970000000 21.232485000000
v -629.350952000000 9.140257000000 20.863817000000
v -629.475403000000 8.105573000000 21.275953000000
v -629.547424000000 8.172860000000 21.295980000000
v -629.719116000000 8.884902000000 21.262783000000
v -629.376526000000 8.060505000000 21.223013000000
v -629.616333000000 8.155730000000 21.368813000000
v -629.678162000000 8.288495000000 21.337023000000
v -629.740601000000 9.150059000000 21.230759000000
v -629.859619000000 8.988767000000 21.361259000000
v -629.539490000000 8.285972000000 21.233339000000
v -629.884705000000 9.184664000000 21.365805000000
v -629.856201000000 8.889325000000 21.368055000000
v -629.737244000000 8.265821000000 21.392805000000
v -630.000000000000 8.993629000000 21.458704000000
v -630.146057000000 8.696962000000 21.567488000000
v -629.682678000000 8.141141000000 21.443844000000
v -629.883667000000 8.252034000000 21.532393000000
v -629.812317000000 8.181543000000 21.530790000000
v -629.226685000000 8.018199000000 21.135971000000
v -629.333374000000 8.000484000000 21.252476000000
v -629.312317000000 8.078476000000 21.147552000000
v -629.246948000000 8.097325000000 21.073584000000
v -629.165100000000 8.030009000000 21.057034000000
v -629.200134000000 8.174397000000 20.986547000000
v -629.050049000000 7.902236000000 21.149200000000
v -629.082092000000 7.957658000000 21.071585000000
v -629.127991000000 8.018867000000 21.014479000000
v -629.064514000000 8.032813000000 20.929443000000
v -626.290161000000 8.435549000000 18.180113000000
v -626.382202000000 8.473410000000 18.174543000000
v -626.308472000000 8.510875000000 18.119329000000
v -626.216919000000 8.471119000000 18.120380000000
v -625.911804000000 8.371374000000 18.196449000000
v -626.187012000000 8.377925000000 18.231770000000
v -626.455322000000 8.447413000000 18.224709000000
v -626.233521000000 8.548366000000 18.057892000000
v -626.070313000000 8.540614000000 17.996996000000
v -626.084412000000 8.627124000000 17.938848000000
v -625.928650000000 8.604708000000 17.869513000000
v -625.857239000000 8.518889000000 17.934309000000
v -625.817322000000 8.461913000000 18.007233000000
v -626.158264000000 8.588755000000 17.999695000000
v -625.945007000000 8.684616000000 17.809351000000
v -625.881775000000 8.700458000000 17.734032000000
v -625.747925000000 8.565907000000 17.771191000000
v -625.731995000000 8.625200000000 17.640461000000
v -625.932983000000 8.832391000000 17.711668000000
v -625.827515000000 8.767484000000 17.615242000000
v -619.130127000000 8.135898000000 12.049340000000
v -619.070313000000 8.147868000000 11.969388000000
v -619.038818000000 8.048867000000 12.057785000000
v -619.131409000000 8.034513000000 12.188756000000
v -619.281982000000 8.102243000000 12.247515000000
v -619.004833195189 8.168319691963 11.902588876592
v -618.981360143609 8.075876325894 11.963283763791
v -618.844858560324 8.097709506229 11.812391499471
v -618.894934291753 8.022818669481 11.950212286256
v -618.746256311383 8.029431318653 11.801954791171
v -618.772090463161 8.107700661326 11.741959637050
v -628.188354000000 7.642600000000 22.202482000000
v -628.332703000000 7.683526000000 21.764791000000
v -627.921814000000 7.645034000000 22.127163000000
v -628.578186000000 7.736214000000 21.498896000000
v -628.376953000000 7.704582000000 21.503847000000
v -628.636963000000 7.718118000000 21.756155000000
v -627.960938000000 7.678751000000 21.693523000000
v -628.066040000000 7.681569000000 21.514702000000
v -629.055969000000 7.739204000000 21.915453000000
v -628.777588000000 7.770674000000 21.494381000000
v -629.131653000000 7.819409000000 21.571995000000
v -629.229065000000 7.845301000000 21.571054000000
v -629.161133000000 7.887944000000 21.316765000000
v -629.522583000000 7.916831000000 21.741474000000
v -629.509460000000 7.953290000000 21.572252000000
v -629.335632000000 7.844682000000 21.741074000000
v -629.309387000000 7.920132000000 21.401272000000
v -629.599548000000 8.000251000000 21.573080000000
v -629.488464000000 8.017230000000 21.403700000000
v -629.540833000000 8.092324000000 21.353346000000
v -629.605774000000 8.078478000000 21.433693000000
v -629.685852000000 8.054218000000 21.576897000000
v -626.078369000000 7.606686000000 21.765549000000
v -626.347595000000 7.596795000000 22.014324000000
v -626.499268000000 7.615147000000 21.748434000000
v -625.905273000000 7.641508000000 21.515287000000
v -626.525574000000 7.690827000000 21.145260000000
v -626.306891482893 7.628961314817 21.630798391198
v -626.811035000000 7.638185000000 21.562721000000
v -627.170898000000 7.662058000000 21.288622000000
v -627.439270000000 7.667950000000 21.190594000000
v -627.441223000000 7.654311000000 21.363058000000
v -627.752136000000 7.669402000000 21.352167000000
v -627.124573000000 7.648048000000 21.550701000000
v -628.570435000000 7.756749000000 21.152714000000
v -629.011963000000 7.860391000000 21.233801000000
v -628.903992000000 7.865183000000 21.063942000000
v -628.968445000000 7.830794000000 21.318823000000
v -628.262390000000 7.724296000000 20.987211000000
v -628.513367000000 7.768688000000 20.894304000000
v -628.766174000000 7.803471000000 21.149858000000
v -628.999268000000 7.912258000000 21.059807000000
v -627.749023000000 7.680819000000 21.178566000000
v -627.729309000000 7.732501000000 20.836348000000
v -628.102661000000 7.725577000000 20.907019000000
v -628.663086000000 7.795509000000 20.978498000000
v -628.851501000000 7.863799000000 20.978405000000
v -625.651611000000 7.611523000000 21.784554000000
v -628.746155000000 7.861578000000 20.808220000000
v -628.939575000000 7.909102000000 20.981890000000
v -629.064880000000 7.972955000000 21.005144000000
v -626.881287000000 7.731843000000 20.872873000000
v -626.502930000000 7.753992000000 20.629992000000
v -626.147583000000 7.711610000000 20.902130000000
v -628.886536000000 7.913157000000 20.896172000000
v -628.833008000000 7.914495000000 20.811264000000
v -628.999390000000 7.981054000000 20.940029000000
v -626.926331000000 7.760276000000 20.612499000000
v -628.998596000000 8.047276000000 20.845602000000
v -625.545288000000 7.763738000000 20.672632000000
v -625.712646000000 7.739959000000 20.749725000000
v -626.223008176037 7.685412349528 21.153907919616
v -627.608215000000 7.778755000000 20.497953000000
v -627.196106000000 7.748979000000 20.686813000000
v -628.250122000000 7.764269000000 20.643202000000
v -628.638489000000 7.866345000000 20.638603000000
v -628.734314000000 7.913190000000 20.663155000000
v -626.173157000000 7.788461000000 20.473888000000
v -625.556702000000 7.880812000000 20.249674000000
v -625.925277392704 7.773306391753 20.581035285518
v -625.724901075372 7.676360742512 21.207837522842
v -628.146484000000 7.757060000000 20.646782000000
v -628.490723000000 7.832519000000 20.552891000000
v -628.449463000000 7.798294000000 20.637651000000
v -626.434998000000 7.798230000000 20.376472000000
v -627.068115000000 7.803600000000 20.349512000000
v -627.385010000000 7.809043000000 20.336538000000
v -628.180542000000 7.805505000000 20.388186000000
v -628.393982000000 7.803080000000 20.553047000000
v -628.281677000000 7.819959000000 20.385494000000
v -628.598633000000 7.935098000000 20.460382000000
v -628.509216000000 7.866211000000 20.488434000000
v -628.668335000000 7.909954000000 20.583212000000
v -626.648193000000 7.794938000000 20.366865000000
v -628.416016000000 7.827995000000 20.482101000000
v -627.691467000000 7.844946000000 20.153305000000
v -626.075562000000 7.910815000000 20.055971000000
v -628.223755000000 7.833338000000 20.302059000000
v -628.264771000000 7.872232000000 20.218632000000
v -628.402161000000 7.868452000000 20.331234000000
v -626.599670000000 7.928930000000 19.860991000000
v -626.893188000000 7.853668000000 20.101692000000
v -627.356934000000 7.886942000000 19.997677000000
v -627.630127000000 7.867549000000 20.071323000000
v -627.838623000000 7.875734000000 20.062630000000
v -628.137512000000 7.931948000000 20.056166000000
v -628.457642000000 7.920604000000 20.284883000000
v -628.336548000000 7.961910000000 20.125340000000
v -626.861450000000 7.941221000000 19.764172000000
v -627.445007000000 7.936709000000 19.824833000000
v -627.878540000000 7.912560000000 19.977583000000
v -628.120667000000 7.980164000000 19.972359000000
v -628.028259000000 7.942063000000 19.967648000000
v -628.212280000000 8.020452000000 19.980215000000
v -626.110046000000 7.965172000000 19.799425000000
v -626.634888000000 7.981116000000 19.604082000000
v -626.302673000000 8.023160000000 19.274256000000
v -627.267273000000 7.993741000000 19.578627000000
v -627.059143000000 7.980676000000 19.585670000000
v -627.960022000000 7.989468000000 19.862213000000
v -627.468140000000 8.022901000000 19.572021000000
v -625.758179000000 8.056699000000 19.126974000000
v -625.538452000000 8.080264000000 18.964813000000
v -625.261579152200 8.061391611926 19.041398546017
v -626.218794420387 8.010363834963 19.400013728591
v -626.836487000000 8.007023000000 19.423742000000
v -627.566223000000 8.043520000000 19.569546000000
v -626.771423000000 8.040927000000 19.168684000000
v -627.147827000000 8.028253000000 19.412170000000
v -626.989075000000 8.028644000000 19.332542000000
v -627.347778000000 8.065583000000 19.409174000000
v -627.660889000000 8.099508000000 19.518234000000
v -627.382813000000 8.117526000000 19.323065000000
v -627.600037000000 8.125057000000 19.443167000000
v -627.477234000000 8.181795000000 19.296221000000
v -627.287109000000 8.085678000000 19.325626000000
v -627.188904000000 8.059916000000 19.326225000000
v -627.077454000000 8.077876000000 19.159697000000
v -627.229980000000 8.098131000000 19.243328000000
v -627.416443000000 8.178380000000 19.239784000000
v -626.655579000000 8.070081000000 19.002323000000
v -626.021301000000 8.066134000000 19.029646000000
v -627.267212000000 8.145473000000 19.158232000000
v -627.357117000000 8.192899000000 19.160126000000
v -627.608276000000 8.355515000000 19.235743000000
v -627.449707000000 8.266915000000 19.147943000000
v -627.546692000000 8.365484000000 19.151741000000
v -627.246521000000 8.200733000000 18.993317000000
v -627.346313000000 8.288297000000 18.983456000000
v -625.795471000000 8.101649000000 18.868919000000
v -625.166138000000 8.084128000000 18.894081000000
v -626.112732000000 8.106662000000 18.855747000000
v -626.467346000000 8.150805000000 18.757498000000
v -627.190002000000 8.208234000000 18.910133000000
v -627.290833000000 8.302409000000 18.896772000000
v -625.421265000000 8.113694000000 18.799511000000
v -626.196228000000 8.168231000000 18.684340000000
v -627.082581000000 8.229093000000 18.780472000000
v -627.171387000000 8.276399000000 18.775043000000
v -625.255432000000 8.133912000000 18.722227000000
v -625.886292000000 8.149546000000 18.696829000000
v -626.669861000000 8.229972000000 18.611048000000
v -625.336609000000 8.202552000000 18.552141000000
v -625.862122000000 8.213512000000 18.529692000000
v -626.556763000000 8.295399000000 18.457253000000
v -626.442749000000 8.368400000000 18.306063000000
v -626.109192000000 8.264435000000 18.437471000000
v -625.286255000000 8.344492000000 18.222145000000
v -625.743164000000 8.399861000000 18.120741000000
v -619.952026000000 7.830385000000 18.389666000000
v -620.329956000000 7.808764000000 18.283506000000
v -620.088074000000 7.826410000000 18.220104000000
v -625.122803000000 8.357570000000 18.143682000000
v -619.830078000000 7.844867000000 18.151903000000
v -625.574524000000 8.423002000000 18.042484000000
v -625.311890000000 8.420569000000 17.968134000000
v -620.306030000000 7.779900000000 18.001892000000
v -625.662842000000 8.471666000000 17.927876000000
v -625.457764000000 8.455736000000 17.878391000000
v -625.557495000000 8.496432000000 17.760386000000
v -620.306641000000 7.779275000000 17.821379000000
v -625.493347000000 8.507360000000 17.621271000000
v -620.357727000000 7.784428000000 17.728649000000
v -625.533630000000 8.546164000000 17.536407000000
v -625.480896000000 8.543568000000 17.451777000000
v -625.389038000000 8.503119000000 17.450535000000
v -625.599609000000 8.531753000000 17.677471000000
v -620.244812000000 7.813781000000 17.566038000000
v -625.591125000000 8.593123000000 17.515411000000
v -625.540405000000 8.596943000000 17.428225000000
v -624.943298000000 8.411328000000 17.197138000000
v -625.507446000000 8.589205000000 17.360573000000
v -625.283325000000 8.504436000000 17.279619000000
v -625.376038000000 8.548502000000 17.279173000000
v -625.187561000000 8.471509000000 17.280560000000
v -625.199951000000 8.512660000000 17.147331000000
v -625.083130000000 8.468487000000 17.110680000000
v -625.339783000000 8.555120000000 17.213415000000
v -625.294067000000 8.567706000000 17.158752000000
v -625.454285000000 8.594357000000 17.273300000000
v -625.399536000000 8.593635000000 17.229836000000
v -624.987488000000 8.436135000000 17.110744000000
v -624.999390000000 8.491630000000 16.969887000000
v -625.089050000000 8.539371000000 16.983305000000
v -624.850281000000 8.468004000000 16.881371000000
v -611.144991530307 7.510426746386 17.330989453059
v -619.273254000000 8.039158000000 12.350386000000
v -619.442627000000 8.076209000000 12.502879000000
v -619.334045000000 8.093040000000 12.332922000000
v -610.751009189286 12.358218289306 6.146874552847
v -610.279480000000 13.538405000000 6.457929000000
v -610.303284000000 13.111370000000 6.199434000000
v -610.828003000000 13.160537000000 6.680605000000
v -610.498718000000 13.801598000000 6.795572000000
v -610.770630000000 14.442305000000 7.431131000000
v -610.901855000000 13.438225000000 6.929014000000
v -610.528687000000 14.700955000000 7.356309000000
v -610.153870000000 15.301227000000 7.371373000000
v -610.575009342888 15.024748055504 7.588059652870
v -610.936609361338 14.594924453237 7.654145646697
v -611.208984000000 14.973847000000 8.110992000000
v -610.944348566314 14.947811980976 7.866458200673
v -610.484741000000 14.231976000000 7.038869000000
v -610.247131000000 14.061419000000 6.739611000000
v -610.289429000000 15.952724000000 7.897583000000
v -610.325745000000 16.751089000000 8.434072000000
v -610.726746000000 15.394511000000 7.950285000000
v -610.983765000000 15.466459000000 8.203801000000
v -611.163696000000 13.083302000000 6.959800000000
v -611.436096000000 12.729365000000 6.971826000000
v -611.170230802267 12.458643349157 6.575723995212
v -610.171021000000 15.683275000000 7.610096000000
v -611.398315000000 13.252079000000 7.262792000000
v -611.302307000000 13.735187000000 7.480530000000
v -611.166568823999 13.595843823519 7.269163286669
v -612.127441000000 12.244136000000 7.284534000000
v -611.701032220740 12.438334648524 7.030264972904
v -610.728760000000 17.045753000000 8.978153000000
v -610.531555000000 17.016121000000 8.798206000000
v -610.918213000000 16.748709000000 8.969557000000
v -610.245850000000 17.135143000000 8.611729000000
v -611.613647000000 13.848572000000 7.816811000000
v -611.424805000000 14.149104000000 7.827767000000
v -611.649536000000 12.994011000000 7.321022000000
v -611.876404000000 12.833320000000 7.433398000000
v -610.286255000000 17.273830000000 8.728899000000
v -610.787537000000 16.095949000000 8.433574000000
v -611.547420639120 13.394622717700 7.479659862232
v -610.531006000000 18.107971000000 9.431018000000
v -610.924744000000 17.836571000000 9.584124000000
v -610.532715000000 17.444221000000 9.010832000000
v -610.826294000000 17.657543000000 9.392024000000
v -610.628906000000 16.646675000000 8.636195000000
v -611.115662000000 16.445526000000 8.939854000000
v -611.190674000000 16.062956000000 8.773544000000
v -610.674489221203 15.837817522215 8.174078941200
v -610.689196142239 15.779542051101 8.151716453424
v -612.120972000000 11.914831000000 7.092206000000
v -611.390198000000 16.054647000000 8.953933000000
v -611.270264000000 15.773436000000 8.642488000000
v -611.696289000000 15.549700000000 8.887057000000
v -611.844543000000 14.349674000000 8.336142000000
v -611.909363000000 14.723742000000 8.608050000000
v -611.419774513241 14.769862193647 8.187388502049
v -611.664033048881 14.631119762708 8.331439081491
v -612.132202000000 13.237719000000 7.897887000000
v -610.257935000000 19.649405000000 10.057048000000
v -610.270691000000 19.221935000000 9.819022000000
v -610.530334000000 19.624701000000 10.274436000000
v -611.206465260930 17.588521563229 9.685492696508
v -610.910975123949 16.450033316249 8.762385250294
v -610.688965000000 18.759098000000 9.913744000000
v -610.527094399225 19.102282526807 9.971384371919
v -610.473450000000 18.492077000000 9.565095000000
v -610.365967000000 18.740622000000 9.604633000000
v -610.251526000000 18.985880000000 9.653713000000
v -610.281006000000 18.033295000000 9.161149000000
v -610.245667000000 18.225563000000 9.241263000000
v -611.107422000000 17.205956000000 9.379046000000
v -610.747627497800 17.332706979657 9.137340850521
v -611.608202549571 14.370828056978 8.126769616180
v -612.093628000000 13.758835000000 8.189360000000
v -611.771709447136 14.102381603220 8.116567754968
v -611.821625860904 14.009159558718 8.102888779230
v -610.470520000000 19.915243000000 10.409897000000
v -609.750854000000 19.503170000000 9.534822000000
v -611.150391000000 16.915257000000 9.275235000000
v -610.950249980826 15.886776326489 8.440557585787
v -611.205884359225 14.700342556300 7.944056261738
v -611.870728000000 15.346100000000 8.911747000000
v -611.506933258001 14.967507658981 8.376887493629
v -612.268250000000 12.892915000000 7.797417000000
v -612.098394036526 12.843322066937 7.625153251481
v -612.536926000000 11.450869000000 7.189670000000
v -612.415669201258 11.242367944462 6.946408172302
v -610.330655823086 20.364631433520 10.556715168201
v -611.162842000000 18.339275000000 10.091210000000
v -610.915356165672 18.341612944432 9.877366865195
v -611.262268000000 16.670868000000 9.233511000000
v -611.401367000000 16.326031000000 9.126782000000
v -611.678228252785 13.209221922953 7.479215016381
v -612.633240000000 11.630122000000 7.386231000000
v -611.298236681947 15.418343059249 8.455428641251
v -611.301162569309 15.217621336168 8.338254823733
v -612.511536000000 12.307060000000 7.667633000000
v -612.294293717903 12.565512683404 7.625975430847
v -611.347473000000 19.791111000000 11.132129000000
v -610.790039000000 19.933519000000 10.725094000000
v -611.708984000000 16.440758000000 9.471224000000
v -611.950012000000 15.620619000000 9.145657000000
v -610.986938000000 19.301342000000 10.490696000000
v -610.856824672408 19.580522373709 10.553444264026
v -611.653870000000 16.730555000000 9.597232000000
v -612.241333000000 14.025432000000 8.460623000000
v -612.236267000000 14.281060000000 8.617544000000
v -612.345703000000 14.494925000000 8.868114000000
v -612.527347899504 10.685529060595 6.713137947722
v -612.608502405880 10.260616961073 6.552343336844
v -612.751343000000 11.053825000000 7.123347000000
v -610.258057000000 21.731848000000 11.306717000000
v -610.525513000000 21.377829000000 11.327905000000
v -610.477417000000 21.867268000000 11.594571000000
v -612.011108000000 17.318174000000 10.253431000000
v -611.754319072113 17.157689860324 9.927581283509
v -612.018005000000 15.896744000000 9.403165000000
v -611.727862463859 16.217738021722 9.347865093006
v -612.572388000000 13.007987000000 8.150048000000
v -612.600952000000 13.478939000000 8.497907000000
v -612.481037996954 13.620606791334 8.464334562447
v -610.291138000000 21.207720000000 11.022581000000
v -610.533630000000 20.949760000000 11.097675000000
v -611.408595277880 16.042642215320 8.961842503727
v -612.346923021666 13.475189184963 8.252742330430
v -612.262567672849 13.659142745810 8.288019672104
v -612.815674000000 12.421496000000 8.018824000000
v -612.528427588925 12.479911272796 7.788085198786
v -612.533754073653 12.822960996194 8.001457647775
v -612.976379000000 11.224157000000 7.446575000000
v -612.860229000000 11.471040000000 7.500127000000
v -610.876648000000 20.541756000000 11.155786000000
v -610.961600529411 20.215446559648 11.036489146071
v -611.857605000000 18.184963000000 10.604999000000
v -611.856140000000 17.852795000000 10.398879000000
v -612.063049000000 15.448548000000 9.137519000000
v -610.829468000000 21.609776000000 11.737314000000
v -610.821533000000 21.777409000000 11.846885000000
v -610.611938000000 21.898207000000 11.739186000000
v -612.153381000000 16.547279000000 9.928976000000
v -612.179565000000 16.781412000000 10.078856000000
v -612.930054000000 11.845681000000 7.764012000000
v -613.016052000000 10.702032000000 7.152070000000
v -613.500122000000 10.182852000000 7.300597000000
v -613.225159000000 10.303564000000 7.094162000000
v -613.149414000000 9.441393000000 6.578122000000
v -610.904419000000 21.108574000000 11.511941000000
v -611.615904373905 17.803839417676 10.166685262734
v -612.290710000000 15.668973000000 9.512791000000
v -612.391387679834 13.169808996392 8.092319588106
v -611.107214086641 19.809882028610 10.929603177330
v -610.102234000000 20.089489000000 10.200748000000
v -611.260917642953 19.337585913620 10.766673188363
v -611.863953000000 18.849182000000 11.009192000000
v -611.587594285541 19.133562939486 10.929902275408
v -612.457153000000 15.006656000000 9.244563000000
v -612.361051191957 14.738948781882 9.013893306046
v -612.419189000000 15.200580000000 9.331832000000
v -611.049805000000 22.159462000000 12.381558000000
v -610.621635921143 22.165404209515 11.953345149036
v -610.620800191646 20.937370281971 11.165932124366
v -611.319810898690 18.926125962436 10.575817159242
v -612.354065000000 15.940792000000 9.741149000000
v -612.211288578679 16.064210017623 9.685077169803
v -612.919922000000 12.932523000000 8.408237000000
v -612.758451883342 12.739493077961 8.154941756132
v -613.351685000000 11.380544000000 7.849111000000
v -613.161438000000 11.680296000000 7.862228000000
v -613.435791000000 10.571588000000 7.453632000000
v -613.227905000000 10.967302000000 7.505767000000
v -612.013123000000 19.829342000000 11.714557000000
v -611.562762476560 19.645198096567 11.221207256922
v -612.495056000000 14.250075000000 8.867723000000
v -612.565369000000 14.440681000000 9.037556000000
v -612.923828000000 13.924233000000 9.020949000000
v -612.593018000000 13.904931000000 8.725662000000
v -612.797974000000 13.507507000000 8.676818000000
v -613.123047000000 12.205342000000 8.157171000000
v -613.068054000000 12.492310000000 8.279942000000
v -611.866882000000 20.267166000000 11.837343000000
v -611.745557462784 19.999781929750 11.584853023502
v -611.644630638461 19.946834483309 11.470049283282
v -612.100098000000 17.596035000000 10.472632000000
v -612.104126000000 17.929836000000 10.675467000000
v -612.605835000000 14.141721000000 8.902025000000
v -611.424255000000 20.827522000000 11.796101000000
v -611.567254853995 20.493765897783 11.717791733308
v -611.633050494152 20.393153319658 11.713532170252
v -611.729858000000 20.965307000000 12.144510000000
v -611.683695189843 20.746066956392 11.970884346360
v -612.111145000000 18.258924000000 10.866884000000
v -612.500122000000 16.897463000000 10.401238000000
v -612.367790361317 16.931496651147 10.315308544698
v -612.443176000000 17.188223000000 10.530794000000
v -612.457581000000 16.331089000000 10.073071000000
v -612.499695000000 16.470329000000 10.188049000000
v -612.612366000000 14.900728000000 9.313560000000
v -612.530396000000 15.286479000000 9.496834000000
v -612.845581000000 14.309214000000 9.196065000000
v -613.553772000000 10.983622000000 7.806709000000
v -610.288940000000 24.975508000000 13.486339000000
v -610.510315000000 25.027256000000 13.718016000000
v -610.018616000000 25.509077000000 13.587752000000
v -611.387512000000 21.142544000000 11.940988000000
v -612.334839000000 19.848953000000 12.027208000000
v -612.621765000000 19.068651000000 11.798820000000
v -612.523153201105 19.223358969138 11.805170568142
v -612.335743121936 19.516697837664 11.816806713562
v -612.811096000000 19.430405000000 12.201233000000
v -612.543065570605 19.300610757481 11.872779285888
v -613.087646000000 13.059231000000 8.651482000000
v -613.303955000000 13.324927000000 8.996339000000
v -613.004704836791 13.696208112050 8.958150540360
v -613.218140000000 12.717209000000 8.565067000000
v -613.611694000000 11.357607000000 8.092026000000
v -613.424255000000 11.989842000000 8.307653000000
v -613.365738714338 11.657018302050 8.043485320769
v -610.533875000000 24.717524000000 13.556588000000
v -610.297913000000 24.546625000000 13.253664000000
v -610.517578000000 24.255449000000 13.255114000000
v -612.382629000000 17.903526000000 10.879335000000
v -612.372068954220 17.463494612061 10.625124974036
v -612.787964000000 15.025848000000 9.540126000000
v -612.529541000000 15.616030000000 9.703610000000
v -612.886047000000 15.539144000000 9.943588000000
v -613.394104000000 14.265556000000 9.629290000000
v -612.848536271725 14.638008973285 9.378414050756
v -612.965824776168 14.530874718963 9.417542227999
v -613.430542000000 12.319403000000 8.501604000000
v -613.722473000000 10.447462000000 7.632292000000
v -613.745605000000 10.683961000000 7.790993000000
v -613.766113000000 10.158861000000 7.530138000000
v -613.650879000000 9.969894000000 7.329285000000
v -612.518555000000 16.042494000000 9.937576000000
v -612.818420000000 15.924658000000 10.099148000000
v -613.700928000000 11.088235000000 8.018082000000
v -610.918945000000 24.116570000000 13.521018000000
v -610.675034561050 24.347198771987 13.450309408066
v -612.465637000000 18.181906000000 11.110953000000
v -612.484375000000 18.416748000000 11.275588000000
v -612.218334168036 18.364703307793 11.019466191667
v -612.935608000000 16.342558000000 10.460173000000
v -612.650700555570 16.235083348985 10.164934396158
v -613.272583000000 13.848268000000 9.276513000000
v -613.297685405929 14.159766285805 9.484894365187
v -613.194228732574 13.796591363430 9.178746915094
v -613.355835000000 13.036806000000 8.878672000000
v -613.475159000000 14.578465000000 9.889956000000
v -613.068230417069 14.705712332878 9.600197705681
v -613.565613000000 15.480989000000 10.492406000000
v -613.650452000000 14.912826000000 10.241298000000
v -613.486510287915 15.208390878768 10.269328227106
v -613.276572903632 15.317877022637 10.151934497468
v -613.649841000000 12.918335000000 9.050735000000
v -613.358547162530 12.586646270407 8.603720055316
v -611.227417000000 23.472170000000 13.442308000000
v -611.393860000000 23.696346000000 13.696133000000
v -610.923645000000 23.746346000000 13.332716000000
v -612.409180000000 20.521111000000 12.506916000000
v -612.384218547793 20.390417351885 12.403664133543
v -612.156291550830 20.265101961014 12.110933321925
v -612.134216000000 20.800323000000 12.425992000000
v -611.818557330366 20.807004801236 12.129715821619
v -611.890939558803 20.427606077005 11.960806501539
v -612.111640965093 20.454420355930 12.185585013613
v -612.517453919330 18.707121331578 11.483531935471
v -612.429276771496 18.841127519835 11.487097192518
v -613.140686000000 17.033934000000 11.039264000000
v -612.540896453667 17.001268463194 10.500348061709
v -612.851807000000 17.532831000000 11.078916000000
v -612.961845513003 17.294166558853 11.035838630123
v -612.843694135666 17.242193299719 10.904775790159
v -612.583446658193 17.421592911617 10.783479497642
v -612.572193633884 17.534467390273 10.837003839587
v -613.131897000000 16.370907000000 10.640544000000
v -612.956828757108 16.766512089706 10.721506684137
v -612.845089919206 16.889154702049 10.696589559343
v -613.835632000000 11.306432000000 8.254300000000
v -613.802612000000 12.147340000000 8.706678000000
v -613.549727077914 11.946642514565 8.385578723978
v -613.655911445092 12.040098029176 8.525641301980
v -613.969971000000 10.130105000000 7.690025000000
v -613.970825000000 10.521330000000 7.904363000000
v -613.808289000000 9.962250000000 7.458357000000
v -611.187012000000 24.093166000000 13.747648000000
v -611.846130000000 23.801514000000 14.136366000000
v -611.325727787485 23.905998363835 13.757968344797
v -612.250312106172 19.329871079521 11.624373386012
v -612.351390246110 19.249865111411 11.666435763266
v -612.192942718228 19.370287324817 11.597474362805
v -613.595503907856 12.365068535164 8.667099338577
v -614.047791000000 10.799837000000 8.147766000000
v -611.572388000000 24.406645000000 14.274360000000
v -611.409363000000 24.554501000000 14.227959000000
v -613.021533219036 15.683051463458 10.139075808260
v -613.110168000000 16.136610000000 10.482080000000
v -613.205201128345 15.850190870490 10.395136562091
v -613.270908626660 15.657536044520 10.338226332824
v -612.850090073462 15.168912002058 9.684160538862
v -613.031253267575 14.898873896741 9.683219609267
v -614.005615000000 13.172108000000 9.498783000000
v -613.701839240062 13.093784268047 9.196950345359
v -613.608826000000 13.868883000000 9.562631000000
v -613.709722160689 13.297058077127 9.321396271647
v -613.510973814764 13.379610243035 9.201463070028
v -610.777588000000 24.915852000000 13.908109000000
v -611.126282000000 24.656033000000 14.054564000000
v -610.994568000000 23.505213000000 13.249357000000
v -612.766907000000 18.298492000000 11.469903000000
v -613.091064000000 17.654657000000 11.361799000000
v -612.656785830317 18.156930003780 11.275116980961
v -612.846443476158 17.736749899142 11.191969885979
v -610.396851000000 27.286108000000 15.203640000000
v -610.272278000000 27.088686000000 14.947276000000
v -610.676575000000 26.923729000000 15.228719000000
v -611.554590192015 24.039236045503 14.031689409132
v -611.413895036288 24.077924758010 13.934133598414
v -611.840576000000 23.469788000000 13.939240000000
v -611.408997000000 23.260218000000 13.469796000000
v -611.402659163718 23.517355493622 13.605368487473
v -612.627174697107 18.660165949040 11.557035827091
v -614.183838000000 10.270378000000 7.945207000000
v -614.370789000000 10.481713000000 8.228139000000
v -610.529846000000 27.392527000000 15.391629000000
v -610.319702000000 27.437326000000 15.242715000000
v -611.672058000000 24.612936000000 14.524139000000
v -613.011169000000 19.789799000000 12.581469000000
v -612.807656046531 19.662174961235 12.331238508919
v -612.757507000000 20.346840000000 12.704591000000
v -612.648388493672 20.033100599064 12.415099372672
v -612.700109702516 19.976364776587 12.425173477027
v -612.513532374449 20.070630831323 12.320486466087
v -613.729980000000 14.284105000000 9.914346000000
v -614.104370000000 12.576423000000 9.251514000000
v -614.033664060608 12.488579845536 9.131815990763
v -613.748909027545 12.532118184680 8.898977775231
v -613.902796042357 12.735110021971 9.166409548287
v -614.258789000000 11.498254000000 8.718135000000
v -613.872076206896 11.597691396619 8.451080689127
v -613.999313425462 11.809112581531 8.678312564891
v -614.469238000000 11.941101000000 9.158955000000
v -613.970523082699 11.974733172920 8.749802573605
v -614.371484875137 11.814833500732 9.000802420937
v -614.305545482222 12.093441175681 9.114101254164
v -614.358540874119 12.119592530455 9.177754207053
v -614.180603000000 11.214649000000 8.476752000000
v -614.368164000000 10.916283000000 8.470614000000
v -613.674988000000 15.896168000000 10.866089000000
v -613.496471355428 15.934227986407 10.720128790424
v -613.485450934737 15.760413411710 10.596920312275
v -614.273682000000 9.975277000000 7.845535000000
v -614.607910000000 9.993372000000 8.132458000000
v -613.997253000000 9.664523000000 7.426589000000
v -614.404724000000 9.612851000000 7.766413000000
v -610.040039000000 28.800398000000 15.859586000000
v -610.252014000000 28.736359000000 16.007969000000
v -610.287964000000 29.304628000000 16.350210000000
v -610.435913000000 28.578142000000 16.064562000000
v -610.660828000000 28.371683000000 16.129633000000
v -610.681885000000 28.608646000000 16.292158000000
v -610.539429000000 29.045942000000 16.407431000000
v -611.186523000000 27.101345000000 15.785240000000
v -610.746282514181 27.147817243285 15.428943062114
v -610.810183044116 27.109395254178 15.460977181849
v -610.516235000000 27.820156000000 15.631568000000
v -610.379150000000 27.828999000000 15.521635000000
v -610.475403000000 27.679888000000 15.513384000000
v -613.037354000000 18.604826000000 11.897490000000
v -612.829785745188 18.641705868115 11.731829247455
v -612.998840000000 18.798998000000 11.985735000000
v -612.755383892836 19.208272226044 12.011018980648
v -613.416565000000 18.004704000000 11.874021000000
v -612.920691558808 18.028784294887 11.440878043698
v -612.975602314923 18.066187269905 11.513802512679
v -613.165826261192 18.395390723509 11.885835350454
v -613.298062324011 18.186724195447 11.878016988350
v -613.531311000000 16.667587000000 11.194312000000
v -613.179702617628 16.718050975568 10.890308907382
v -613.235105562339 16.595855295352 10.870945850125
v -613.645447000000 16.421768000000 11.145072000000
v -613.447773087500 16.246175357873 10.859950857647
v -613.391278630811 16.285886629217 10.830851752445
v -613.859192000000 13.942978000000 9.831374000000
v -613.901550000000 13.650528000000 9.693232000000
v -610.830078000000 29.259565000000 16.793684000000
v -610.545402070715 29.498363711582 16.693383443834
v -610.722351000000 28.085989000000 15.995790000000
v -610.315247000000 28.210384000000 15.703206000000
v -610.957214000000 27.592552000000 15.884362000000
v -610.030090000000 28.224840000000 15.480940000000
v -611.165161000000 26.784580000000 15.564922000000
v -611.417664000000 26.609446000000 15.682465000000
v -614.531921000000 11.045416000000 8.699374000000
v -609.982971000000 29.518433000000 16.205029000000
v -610.248413000000 29.827314000000 16.644705000000
v -610.811707000000 29.024523000000 16.628016000000
v -611.073669000000 28.008390000000 16.245104000000
v -611.922668000000 22.989340000000 13.751362000000
v -612.109497000000 23.001574000000 13.910964000000
v -612.382935000000 23.183655000000 14.249348000000
v -612.135168236689 23.207587929258 14.048115818487
v -612.097298252385 23.500152929925 14.182119709698
v -611.622986000000 22.883114000000 13.420896000000
v -612.252258000000 22.520168000000 13.743356000000
v -612.035440485977 22.759963164052 13.704983325684
v -613.141968000000 17.365950000000 11.245335000000
v -613.437805000000 17.149601000000 11.406476000000
v -610.073486000000 30.032166000000 16.623224000000
v -612.239258000000 23.978561000000 14.616898000000
v -611.918518000000 24.833561000000 14.938395000000
v -611.987458051731 24.341348041113 14.636878724976
v -611.965180669290 24.347277531623 14.618929065558
v -611.889740699253 23.821272349309 14.189749254338
v -611.815459895392 24.246695726974 14.396674488305
v -612.136341067679 23.923895354656 14.485844541490
v -612.162015834582 23.536420537249 14.265084047453
v -613.431213000000 17.577053000000 11.631837000000
v -613.924255000000 14.317612000000 10.103554000000
v -613.829895000000 14.467833000000 10.108662000000
v -614.613220000000 10.657833000000 8.539962000000
v -610.576320819339 30.391581666088 17.244588926307
v -610.866882000000 28.735104000000 16.502855000000
v -611.221130000000 28.328251000000 16.541048000000
v -613.143677000000 19.115517000000 12.282861000000
v -612.902165477404 19.373614280410 12.241343767855
v -614.033630000000 15.722543000000 11.094654000000
v -613.692798902294 15.581454096276 10.678681081474
v -614.279419000000 14.800930000000 10.747808000000
v -613.850521441522 15.472188563020 10.760458754192
v -614.102362586235 15.072259062773 10.749375888199
v -613.938130123851 15.317048395219 10.746473904986
v -613.125360019852 15.229114539705 9.969311042661
v -613.209056520250 15.190218320354 10.019485409751
v -613.887390000000 14.849450000000 10.416199000000
v -613.795483597984 15.102847245426 10.480956072795
v -614.136169000000 13.821462000000 10.032146000000
v -614.450317000000 13.275654000000 9.952177000000
v -614.137068553946 13.344861655902 9.717798416890
v -614.473450000000 12.672148000000 9.631695000000
v -614.147164010558 12.933817327149 9.490115361511
v -614.310079603277 13.044743497639 9.697169304190
v -614.459411843626 12.916361028688 9.757227093221
v -614.863159000000 10.398370000000 8.599016000000
v -614.594101968270 10.336720737702 8.330749560727
v -614.984985000000 9.725285000000 8.321837000000
v -614.991150000000 10.057117000000 8.518376000000
v -614.696167000000 9.588144000000 8.002821000000
v -614.814209000000 9.561673000000 8.101678000000
v -613.430908000000 18.666229000000 12.259985000000
v -613.089636498694 18.544006268739 11.906647679574
v -613.966675000000 14.527325000000 10.273245000000
v -613.823608000000 14.750124000000 10.289739000000
v -611.885803000000 26.286949000000 15.878402000000
v -611.966187000000 26.563053000000 16.112833000000
v -611.791687000000 27.023624000000 16.244183000000
v -611.786507483028 26.810420824529 16.111563315289
v -611.755371000000 25.647175000000 15.329882000000
v -612.300049000000 25.775333000000 15.901800000000
v -611.944347388215 25.925837539168 15.686559457685
v -612.041038347203 26.063647537312 15.865832959742
v -614.328613000000 13.854620000000 10.223886000000
v -614.304199000000 14.260831000000 10.431710000000
v -614.902222000000 10.868340000000 8.926263000000
v -611.412781000000 29.352404000000 17.353827000000
v -611.026917000000 29.290329000000 16.975462000000
v -611.251352172128 29.605426541479 17.363094868676
v -611.392395000000 29.116701000000 17.191149000000
v -611.262573000000 28.797655000000 16.862803000000
v -610.887459581733 28.303441480724 16.267337157205
v -610.733270475797 27.452763505338 15.604926167524
v -611.424377000000 27.271671000000 16.084106000000
v -611.599119640183 27.082827861028 16.117899804290
v -613.665222000000 16.656450000000 11.307626000000
v -613.572083000000 17.136585000000 11.516490000000
v -613.724460177026 16.062070841165 11.008199356029
v -611.613159000000 27.631491000000 16.485874000000
v -611.567720592001 27.274622289431 16.211977545201
v -613.451599000000 19.739614000000 12.949707000000
v -613.342245521752 19.527177510699 12.718602181496
v -613.255511810225 19.527898624560 12.640395132007
v -613.032043000000 20.154097000000 12.836042000000
v -613.750305000000 19.018345000000 12.786489000000
v -613.475500983817 18.896238377635 12.450689194680
v -613.419611121647 19.425928698111 12.728478135523
v -613.464626386879 19.131710528808 12.590596874505
v -613.819702000000 17.335411000000 11.811268000000
v -613.706726000000 17.883970000000 12.050419000000
v -613.580993560577 17.506097864241 11.714543830644
v -613.979065000000 16.440615000000 11.434420000000
v -613.869755019331 16.207660499469 11.217887943774
v -614.504883000000 13.649646000000 10.243253000000
v -614.318228499993 13.503089710314 9.984383315001
v -611.225403000000 28.660715000000 16.741415000000
v -611.684937000000 28.336281000000 16.951864000000
v -611.449646000000 28.830341000000 17.065861000000
v -611.709412000000 27.811659000000 16.683628000000
v -611.590494747138 27.953625492473 16.657823828036
v -611.087583487371 27.778851602607 16.113096229473
v -611.475071316804 27.419580805066 16.225111790960
v -611.382403719591 27.646601691616 16.288546965273
v -611.326043006921 27.934007472020 16.413207895697
v -613.544598920691 18.041493101617 12.002757481420
v -613.947327000000 16.963600000000 11.714398000000
v -615.445557000000 10.063327000000 8.945273000000
v -615.150391000000 10.610648000000 8.990835000000
v -615.000442577785 10.417619422354 8.738150835481
v -615.181458000000 9.754246000000 8.502037000000
v -615.364441000000 9.455495000000 8.504584000000
v -615.138916000000 9.146547000000 8.162448000000
v -614.757935000000 11.307271000000 9.046212000000
v -615.227112000000 10.886964000000 9.231738000000
v -615.213989000000 11.314987000000 9.471640000000
v -615.174497078612 11.071903639800 9.292069993586
v -614.667969000000 12.026570000000 9.398771000000
v -614.852976153429 11.652393827424 9.342881436024
v -614.751059797950 11.768439575983 9.319123265827
v -614.501426170975 11.573672776367 8.974863641431
v -611.895874000000 28.602427000000 17.307617000000
v -613.920227000000 18.150900000000 12.402800000000
v -613.753852725099 18.022068114831 12.174902777589
v -613.994812000000 18.429119000000 12.650560000000
v -613.856698378671 18.350326702453 12.468202360305
v -613.605624207629 18.811198392801 12.518090190782
v -613.698394262240 18.601013023172 12.474911940884
v -615.003479000000 13.465513000000 10.575416000000
v -615.055237000000 13.933970000000 10.876955000000
v -614.569941320606 13.630380360926 10.289202162464
v -614.994873000000 14.222732000000 11.011514000000
v -614.942546894924 14.123921758236 10.901590792507
v -614.714111000000 13.253267000000 10.188132000000
v -614.797119000000 12.548606000000 9.855100000000
v -614.643531493940 13.138776548563 10.054662650265
v -614.606064344813 12.818565729983 9.834705477900
v -612.053955000000 27.168205000000 16.591187000000
v -611.798929759704 27.248663979229 16.403334966920
v -611.978882000000 27.492760000000 16.729488000000
v -611.049805000000 26.333797000000 15.147045000000
v -611.368898151469 26.248596283766 15.386234952833
v -611.316394119403 26.106318662025 15.238320921969
v -611.531866741487 26.108390252269 15.441236694141
v -612.061401000000 26.224186000000 15.993274000000
v -614.345825000000 15.507373000000 11.225011000000
v -614.307681219915 15.152949575715 10.981593502395
v -614.415161000000 15.882390000000 11.489796000000
v -614.145330123921 16.056440484995 11.363890122003
v -614.163596676800 15.977854790543 11.336684759525
v -615.479675000000 9.539851000000 8.660060000000
v -612.668457000000 22.975080000000 14.363212000000
v -612.705444000000 22.782070000000 14.279314000000
v -613.004456000000 22.663792000000 14.442035000000
v -613.014343000000 23.136330000000 14.768477000000
v -612.659668000000 23.392502000000 14.628188000000
v -612.452087000000 22.712553000000 14.044095000000
v -612.752075000000 22.492790000000 14.169774000000
v -613.003662000000 22.234629000000 14.227495000000
v -612.641296000000 22.435957000000 14.048876000000
v -612.947815000000 21.827194000000 13.936616000000
v -613.900513000000 17.796429000000 12.181129000000
v -614.495422000000 16.491215000000 11.933702000000
v -614.408190580535 16.221688120021 11.690282550523
v -614.223298769482 16.361629936474 11.607846130154
v -614.368774000000 16.833033000000 12.011736000000
v -613.994480091676 16.698485628461 11.600057224837
v -614.189862436696 16.595030633504 11.713954355960
v -614.826050000000 14.757721000000 11.184549000000
v -614.607833747648 14.831070387899 11.043635105605
v -614.623879378973 14.817198532896 11.048943754365
v -614.320251000000 14.575948000000 10.651149000000
v -614.404554114834 14.401040901621 10.610949644338
v -612.021057000000 29.347683000000 17.857250000000
v -611.700402736333 29.447274138514 17.645454987538
v -611.571625985876 29.215088624585 17.403952630325
v -611.750511194964 29.226479257695 17.559640242923
v -611.872443457524 28.984050938874 17.516217626854
v -612.378723000000 27.854313000000 17.263592000000
v -612.114685000000 28.206932000000 17.234955000000
v -612.181670472777 27.896062400919 17.120890353182
v -611.852369221901 28.245451377602 17.039929149640
v -612.413513000000 26.570091000000 16.523808000000
v -612.055777302169 27.078224814488 16.533570257613
v -612.189268144990 26.741571970179 16.433068570708
v -614.102783000000 17.189054000000 11.990341000000
v -615.678284000000 10.231836000000 9.251233000000
v -615.458208164680 10.332323369396 9.109948999278
v -616.032715000000 10.365214000000 9.661782000000
v -615.850708000000 10.636916000000 9.656641000000
v -615.601013000000 11.045815000000 9.640215000000
v -615.514018868070 10.912272313834 9.497096691983
v -615.686951000000 9.144587000000 8.608723000000
v -615.561218000000 9.099135000000 8.472999000000
v -611.722077222539 27.797345761946 16.686155688629
v -614.867188000000 13.144553000000 10.257268000000
v -612.371521000000 25.306465000000 15.631487000000
v -611.695068000000 25.204739000000 14.997190000000
v -611.986858233331 25.111813950216 15.180111306902
v -612.117306114951 25.238166333557 15.373182232896
v -611.942547216824 25.460762616677 15.368673184796
v -611.957802916869 25.390591664692 15.336802508201
v -612.602661000000 25.082170000000 15.700229000000
v -612.309186359879 25.102753793215 15.451280662368
v -612.237528377727 25.587887368539 15.713324655240
v -612.138104817391 25.572672402875 15.614744373446
v -612.577881000000 25.498327000000 15.979398000000
v -613.191528000000 22.361589000000 14.432897000000
v -613.392822000000 21.965282000000 14.392174000000
v -614.965515000000 15.075889000000 11.493855000000
v -614.582955107663 15.208443824583 11.247713440764
v -614.963318000000 15.407793000000 11.705873000000
v -614.675678878835 15.315470042474 11.392462141072
v -614.640108301443 15.550352293224 11.503540344379
v -614.758132093618 13.810378972080 10.552402370598
v -614.669233786795 13.823732265172 10.484830723987
v -615.605774000000 11.376511000000 9.838725000000
v -615.359746096085 10.593340965738 9.175559217770
v -616.067444000000 9.204008000000 8.994693000000
v -615.791992000000 9.557169000000 8.988148000000
v -615.525135561063 9.906151745456 8.930123181641
v -615.892761000000 9.640785000000 9.117776000000
v -613.138489000000 22.653139000000 14.556612000000
v -613.153503000000 22.997843000000 14.807153000000
v -614.192627000000 18.790239000000 13.036153000000
v -614.039767146799 18.845218465898 12.935765523118
v -614.010559000000 19.359304000000 13.203033000000
v -613.937680564993 19.100488500724 12.993699784025
v -613.728394000000 19.547953000000 13.079015000000
v -614.281677000000 17.977058000000 12.625819000000
v -614.436951000000 17.206396000000 12.276995000000
v -614.299072000000 17.548140000000 12.377216000000
v -614.046645956886 17.618344358488 12.200527685074
v -615.142944000000 13.120533000000 10.468922000000
v -615.441956000000 12.574583000000 10.417089000000
v -615.178742660626 12.730464574796 10.283437343857
v -615.010712994647 12.795153592375 10.178090939376
v -615.270386000000 11.690203000000 9.761135000000
v -615.017737567624 11.660646409108 9.501942502606
v -615.968445000000 10.111162000000 9.427987000000
v -615.646539277489 10.076338514606 9.135741266929
v -614.725464000000 16.326899000000 12.035489000000
v -614.816711000000 15.846882000000 11.830232000000
v -614.659400994932 15.956183980362 11.753987077378
v -616.079285000000 8.877771000000 8.769096000000
v -615.812378000000 8.840283000000 8.515141000000
v -611.659820388959 29.976273443096 17.925826123880
v -612.502136000000 28.599979000000 17.817278000000
v -612.243580995396 28.418122996389 17.480984598402
v -612.212055711968 28.987800321283 17.803822041289
v -612.107877442862 28.875423892539 17.649028036946
v -612.082391353964 28.656919628588 17.497335664093
v -613.250427000000 22.404871000000 14.508597000000
v -613.500366000000 22.391975000000 14.753143000000
v -613.524353000000 22.617140000000 14.926422000000
v -614.461731000000 18.436155000000 13.054182000000
v -614.290909634116 18.336361892853 12.848423313683
v -615.201660000000 12.073133000000 9.915891000000
v -615.591614000000 11.804810000000 10.080326000000
v -615.458130000000 12.147995000000 10.173562000000
v -615.375929209658 12.473779772124 10.301315213384
v -615.179286285052 12.422015365109 10.103924170652
v -614.668017994866 12.373405591311 9.621722858118
v -615.080038898590 11.948727264209 9.733282691950
v -615.011660122614 12.286389074743 9.880817498146
v -615.075739840670 12.150056679818 9.850882603667
v -612.502869000000 25.855927000000 16.152248000000
v -612.520325000000 26.090939000000 16.319910000000
v -612.706421000000 25.698544000000 16.231148000000
v -613.625305000000 22.136469000000 14.701727000000
v -614.593506000000 16.673079000000 12.128635000000
v -615.352722000000 13.056983000000 10.621429000000
v -615.360229000000 13.592777000000 10.951779000000
v -615.254369708218 13.442503195708 10.772053212040
v -612.557739000000 27.980900000000 17.485394000000
v -612.323122319957 28.305125754186 17.478571541339
v -612.423071954981 28.195524577506 17.499020919710
v -612.897461000000 25.917377000000 16.513914000000
v -612.267346718610 26.258547620361 16.198667749790
v -613.756592000000 21.793831000000 14.613046000000
v -613.379089000000 21.333864000000 13.987363000000
v -613.270763545925 21.815010896591 14.197192968430
v -613.207449425432 21.678542343674 14.059591369464
v -613.601224762687 21.756697175949 14.450117432299
v -614.954041000000 17.588362000000 12.981997000000
v -614.570634519184 17.563787739867 12.627301037809
v -614.475416816767 17.764984584246 12.666854550971
v -614.706518968509 17.590577935091 12.764161860846
v -615.299377000000 14.668510000000 11.569868000000
v -615.020471174366 14.644994873026 11.295875876739
v -614.614004762814 14.600933911979 10.913438769363
v -614.709421365125 14.711569861932 11.059058615544
v -615.408794526048 10.693551282980 9.282332485129
v -615.385036660478 10.673723076468 9.248321767367
v -616.186584000000 9.631528000000 9.331129000000
v -616.372559000000 10.099866000000 9.817651000000
v -616.103859161543 9.973325688316 9.471596227317
v -614.599182000000 18.092283000000 12.952581000000
v -614.683528595565 17.821227352604 12.879286065686
v -614.816650000000 16.938837000000 12.461487000000
v -614.895880982086 17.506373678480 12.878974478410
v -614.713126245908 17.108914880822 12.470237365780
v -615.688232000000 14.077834000000 11.534469000000
v -615.366904455253 13.807402532048 11.084333215565
v -615.353019892040 13.914169558412 11.134706521093
v -615.686951000000 13.559741000000 11.232045000000
v -615.537109000000 14.381790000000 11.609399000000
v -615.251822636852 14.350346645071 11.327457944069
v -615.324406884050 14.218333939692 11.304773001604
v -616.100342000000 10.467221000000 9.784369000000
v -616.178650000000 10.834680000000 10.047523000000
v -616.036926000000 8.736893000000 8.654481000000
v -615.890503000000 8.786199000000 8.546914000000
v -616.096191000000 8.778172000000 8.728122000000
v -616.179016000000 8.625614000000 8.740133000000
v -616.006104000000 8.636196000000 8.603953000000
v -616.094849000000 8.619425000000 8.667164000000
v -612.137756000000 29.436346000000 18.015253000000
v -612.474609000000 29.455603000000 18.298309000000
v -612.646484000000 28.920822000000 18.119972000000
v -612.339793065561 28.879233395260 17.846315128164
v -613.836609000000 24.285280000000 16.285234000000
v -613.129822000000 24.749912000000 15.949827000000
v -613.586060000000 24.031950000000 15.910062000000
v -613.571769863881 24.406602423470 16.127198407500
v -613.480087428238 24.327134680757 15.998025100273
v -612.971130000000 24.640444000000 15.737929000000
v -612.758057000000 24.349823000000 15.367763000000
v -612.775944656513 24.853316123931 15.704485409113
v -612.893799000000 24.209158000000 15.410079000000
v -613.096252000000 24.084002000000 15.525125000000
v -613.327148000000 23.575640000000 15.362641000000
v -613.181244755807 23.899428965685 15.467130910403
v -614.610901000000 18.657631000000 13.337587000000
v -614.301293124616 18.801406749486 13.141058193170
v -615.169678000000 15.770701000000 12.077671000000
v -615.192810000000 16.248674000000 12.363929000000
v -614.944508452966 16.164547797280 12.118999650613
v -615.758240000000 12.263347000000 10.533729000000
v -615.723521476045 10.937869644347 9.694851739896
v -616.440918000000 10.924942000000 10.317164000000
v -616.161926000000 11.580406000000 10.480687000000
v -616.241772378151 11.074933057505 10.243382863484
v -616.237976000000 8.770784000000 8.831884000000
v -616.218811000000 8.868635000000 8.875791000000
v -616.247925000000 8.670496000000 8.801345000000
v -612.714722000000 27.541794000000 17.341568000000
v -612.403625000000 27.167782000000 16.888411000000
v -612.191895426129 27.537551252963 16.928875673106
v -612.250819921992 27.669312270149 17.052794045922
v -612.454554755678 27.489175882788 17.112004741605
v -615.260742000000 16.711733000000 12.709012000000
v -615.082297056867 16.539379046759 12.446863761531
v -615.264160000000 14.921080000000 11.678102000000
v -615.705505000000 12.550657000000 10.651721000000
v -615.880554000000 12.815231000000 10.952698000000
v -615.612125974368 12.905120611091 10.765908400459
v -615.406870731196 13.397890994584 10.876985628047
v -615.655389902248 13.026423707460 10.877434678143
v -615.717329531177 13.144052449550 11.005542993764
v -616.038757000000 11.749208000000 10.464614000000
v -615.758807921295 11.819249077218 10.246819808685
v -616.623901000000 11.243907000000 10.663653000000
v -616.211398007405 11.489429511976 10.466991325377
v -616.324097000000 9.233348000000 9.219717000000
v -616.253174000000 9.388102000000 9.252993000000
v -616.316040000000 8.614556000000 8.849503000000
v -616.302185000000 8.524931000000 8.828289000000
v -616.141602000000 8.512389000000 8.726322000000
v -612.399216431721 29.231141563023 18.104483565583
v -613.469604000000 22.903660000000 15.047667000000
v -613.682983000000 23.375519000000 15.546811000000
v -613.542675064438 23.308780684334 15.378538009487
v -612.725586000000 23.751902000000 14.904696000000
v -613.062357535844 23.388153213928 14.983322358638
v -613.019027024826 23.498788361382 15.016009596094
v -612.777039000000 24.016415000000 15.145344000000
v -612.950001253203 23.756679703163 15.126362158550
v -613.220731637689 23.751011466424 15.391297968709
v -613.366041636756 23.062961935322 15.055248903479
v -613.467863826304 23.547697620499 15.470634207499
v -613.854431000000 22.965109000000 15.427312000000
v -614.048828000000 22.334972000000 15.200293000000
v -613.702964831994 22.697192866843 15.129801200021
v -613.734344639646 22.702642467483 15.160147170870
v -613.938477000000 21.919397000000 14.828383000000
v -614.035950000000 22.102879000000 15.027472000000
v -615.538757000000 15.159225000000 12.062811000000
v -615.323870471235 15.221236112410 11.911004430031
v -615.168366003107 15.493552589029 11.927081733018
v -616.432617000000 8.801176000000 9.016425000000
v -616.382202000000 8.659072000000 8.915078000000
v -613.114746000000 26.183258000000 16.857456000000
v -612.860996059342 26.125960211974 16.613899917674
v -612.963403763318 26.084447958332 16.671952339603
v -612.924438000000 25.409742000000 16.229191000000
v -613.339111000000 25.337389000000 16.550268000000
v -612.955700893034 25.679250181624 16.420482523001
v -613.196306217715 25.800313987565 16.701209250315
v -614.102539000000 21.385998000000 14.666000000000
v -613.808012860352 21.535146244462 14.496628688840
v -613.649859450117 21.503331977952 14.335459783931
v -614.775635000000 18.251896000000 13.213675000000
v -616.369507000000 8.490127000000 8.894190000000
v -613.084656000000 27.700321000000 17.756817000000
v -612.835688596037 27.683454362613 17.534121811239
v -612.846497000000 28.190302000000 17.870964000000
v -612.672620106239 28.332033368844 17.803745493922
v -612.768676594155 27.911579532461 17.622093730471
v -612.718933000000 27.114285000000 17.118792000000
v -613.068604000000 26.706949000000 17.165297000000
v -613.122192000000 27.177509000000 17.465929000000
v -612.965218191161 27.089825552977 17.296068469199
v -612.546204000000 26.772640000000 16.771475000000
v -612.695667362617 26.814388239388 16.920323970129
v -613.713806000000 24.662262000000 16.416342000000
v -613.754675116899 24.409625331557 16.291409578703
v -613.280014576904 24.268621895847 15.786487675804
v -613.234316613938 24.076250092522 15.637593315302
v -615.540649000000 17.317038000000 13.325265000000
v -615.458679000000 17.982901000000 13.672852000000
v -615.357945381718 17.562406388279 13.319680912975
v -615.486491161750 17.619878365571 13.468557322406
v -614.977905000000 18.126442000000 13.328898000000
v -615.313354000000 18.289656000000 13.742098000000
v -614.954491513025 16.684895004680 12.425137925176
v -615.261414000000 17.162329000000 12.995851000000
v -615.204521601293 16.959635570821 12.816895036553
v -615.086134959945 17.381604221163 12.973457561542
v -615.104898464555 17.296704314146 12.938242288123
v -615.264690453756 14.096064293200 11.169186013110
v -616.446472000000 8.703628000000 8.983360000000
v -616.453003000000 8.603744000000 8.959498000000
v -613.323120000000 28.531784000000 18.467394000000
v -613.136536000000 28.831808000000 18.474117000000
v -613.115662000000 28.169033000000 18.098003000000
v -612.930386429427 28.759946283009 18.265935804734
v -612.948095367928 28.565483840424 18.175150039583
v -612.920046063481 27.485552354622 17.482914274072
v -615.822083000000 14.798847000000 12.084382000000
v -615.686304619996 14.643772507949 11.882598610460
v -616.246948000000 12.489999000000 11.079555000000
v -616.317505000000 11.786797000000 10.726092000000
v -616.383728000000 12.177233000000 11.019698000000
v -616.245897391867 11.882591360825 10.722539421586
v -616.044758789005 12.370324284111 10.839094388883
v -616.506531000000 8.745670000000 9.056222000000
v -616.574707000000 8.689702000000 9.105863000000
v -616.671875000000 8.712708000000 9.215412000000
v -616.741028000000 8.817283000000 9.336133000000
v -616.515869000000 8.647229000000 9.030068000000
v -616.576599000000 8.590201000000 9.090061000000
v -616.354553000000 8.336911000000 8.948214000000
v -616.517395000000 8.432104000000 9.049212000000
v -616.510620000000 8.340545000000 9.094717000000
v -616.515869000000 8.528622000000 9.020547000000
v -614.351563000000 21.742836000000 15.069111000000
v -614.174188250123 21.630070411992 14.860728254279
v -614.960754000000 18.547117000000 13.599893000000
v -614.806458000000 19.023867000000 13.762115000000
v -614.551906106016 19.059740421749 13.537599201183
v -614.396853953242 19.010009070519 13.355026708359
v -615.552185000000 15.831628000000 12.461100000000
v -615.266052707176 15.933849206124 12.256255709330
v -615.365168057073 15.661678333903 12.193159579828
v -616.740662000000 8.989584000000 9.438195000000
v -612.826477000000 29.046431000000 18.338888000000
v -612.789429000000 29.571074000000 18.630659000000
v -612.619882625829 29.670595491341 18.547583490965
v -612.876989516221 26.534649784866 16.890913353048
v -613.021515885955 26.613520013781 17.064070274764
v -613.299133000000 26.544285000000 17.268585000000
v -613.714172000000 25.519970000000 16.966875000000
v -613.825439000000 25.714916000000 17.192373000000
v -613.633546992116 25.766555159341 17.053678520872
v -612.704587758898 26.575706984586 16.773515170604
v -613.286385177084 25.683119848671 16.708066605665
v -613.522111206842 25.637115328077 16.876252406653
v -613.808472000000 26.049019000000 17.412477000000
v -613.406970285100 26.424513388391 17.289139669561
v -613.401826328321 26.252714689556 17.170203795694
v -613.745767973810 25.872387807481 17.228973915885
v -614.004639000000 20.882338000000 14.263195000000
v -613.884190028206 21.065701209492 14.270462603583
v -613.826251139681 21.166182273759 14.281647423376
v -614.465210000000 21.100777000000 14.823278000000
v -614.235781090215 21.066474408470 14.590518942143
v -614.625122000000 21.376556000000 15.101058000000
v -614.200938075258 21.519188582210 14.821052906123
v -616.730347000000 9.587303000000 9.802539000000
v -616.633158322960 9.171984975475 9.456485052714
v -616.439792895530 9.617441325308 9.555024232332
v -616.374085719499 9.835608685484 9.641255696450
v -616.651733000000 8.472510000000 9.189276000000
v -616.721619000000 8.632042000000 9.255641000000
v -616.583313000000 8.405369000000 9.137024000000
v -613.429993000000 26.961943000000 17.604319000000
v -614.234985000000 22.365210000000 15.401629000000
v -614.250122000000 22.827526000000 15.690287000000
v -614.122745800418 22.752771630969 15.534703429621
v -614.171143000000 23.149204000000 15.832528000000
v -614.346924000000 21.912556000000 15.175002000000
v -614.309631000000 20.658735000000 14.407543000000
v -613.894226000000 20.348223000000 13.789784000000
v -614.099182000000 20.138409000000 13.851451000000
v -614.120494287944 20.691700718305 14.245652153901
v -614.562805000000 20.328947000000 14.416243000000
v -614.328312706544 20.266972907075 14.154344475363
v -614.618408000000 20.855112000000 14.803992000000
v -614.266108155677 20.838873160722 14.478131681038
v -614.901498906542 17.945535388996 13.148038293101
v -612.920397627061 28.292285698882 17.996316352138
v -612.696995799196 29.892167406922 18.743920028161
v -613.488403000000 27.335344000000 17.887852000000
v -613.220591431901 27.460705553343 17.728568356157
v -613.800842000000 23.815792000000 15.952541000000
v -614.147583000000 23.566780000000 16.110224000000
v -613.875556429877 23.589357530412 15.870611382370
v -614.216431000000 23.928232000000 16.383484000000
v -613.986360390351 23.969346442028 16.211362639494
v -615.539490000000 16.281200000000 12.719514000000
v -615.680054000000 16.574888000000 13.009403000000
v -615.435032131586 16.804975336851 12.929229751293
v -616.753235000000 8.518265000000 9.297442000000
v -616.816528000000 8.560287000000 9.369377000000
v -616.784729000000 8.646688000000 9.331674000000
v -616.805664000000 8.455855000000 9.380136000000
v -616.715637000000 8.443530000000 9.271729000000
v -612.979187000000 29.272705000000 18.620644000000
v -613.427185000000 27.953861000000 18.229715000000
v -613.421040090941 27.717407363312 18.072277679995
v -613.523560000000 26.494946000000 17.442949000000
v -616.877319000000 8.604165000000 9.438479000000
v -616.938416000000 8.545651000000 9.502676000000
v -616.925720000000 8.442932000000 9.515133000000
v -616.709656000000 8.351839000000 9.319719000000
v -616.762085000000 8.345067000000 9.390765000000
v -616.829895000000 8.303321000000 9.506819000000
v -616.910156000000 8.362164000000 9.540377000000
v -613.271912000000 29.153671000000 18.794378000000
v -613.080739613286 29.424684023999 18.792051652551
v -614.047119000000 24.652035000000 16.730516000000
v -614.209229000000 24.096357000000 16.492176000000
v -613.958863473766 24.285065000238 16.395968749170
v -614.812073000000 22.018637000000 15.687191000000
v -614.566610615887 22.107875432652 15.523161394668
v -615.016663000000 22.152430000000 15.952147000000
v -614.863403000000 22.541267000000 16.080065000000
v -615.993530000000 15.606365000000 12.715873000000
v -615.751903683083 15.917651010305 12.689118415401
v -615.678048965589 15.543595301054 12.405088257972
v -615.645759261245 15.500554629178 12.352226828530
v -616.666809000000 11.730606000000 10.990819000000
v -616.869324000000 8.844595000000 9.487071000000
v -616.799683000000 8.740516000000 9.367419000000
v -616.939087000000 8.746221000000 9.514338000000
v -616.941284000000 8.648428000000 9.502812000000
v -616.900696000000 9.040149000000 9.615829000000
v -617.063171000000 8.834201000000 9.661398000000
v -617.186768000000 8.921180000000 9.802068000000
v -617.078918000000 9.166785000000 9.838747000000
v -617.068054000000 8.635161000000 9.629288000000
v -617.067566000000 8.734168000000 9.638124000000
v -616.992981000000 8.486935000000 9.576320000000
v -616.932617000000 8.246896000000 9.672050000000
v -617.033813000000 8.310350000000 9.716917000000
v -617.120667000000 8.475574000000 9.701715000000
v -613.897644000000 26.640175000000 17.801941000000
v -613.818909000000 26.918224000000 17.907177000000
v -613.700595996597 26.738821356619 17.700241789314
v -613.627747000000 25.066092000000 16.617224000000
v -614.112854000000 25.442945000000 17.260101000000
v -613.864535512616 25.387462923226 17.014568907787
v -617.133789000000 8.574989000000 9.689394000000
v -615.775545940020 11.704504125857 10.192332911273
v -617.002991000000 11.290628000000 11.049109000000
v -616.789858434411 11.429273307392 10.929526379671
v -617.015503000000 10.694321000000 10.682135000000
v -616.944861917666 11.211013324721 10.943990156882
v -616.778342939490 10.925616961869 10.611358866063
v -617.136169000000 8.678676000000 9.691598000000
v -617.268799000000 8.766830000000 9.816099000000
v -613.225052695931 29.717251979910 19.088367484658
v -613.723450000000 27.748238000000 18.369749000000
v -613.544634211238 27.603226921126 18.111993418475
v -613.875977000000 27.100311000000 18.091326000000
v -613.602974530803 27.416684551631 18.045346353946
v -616.405212000000 12.729376000000 11.366273000000
v -616.558960000000 12.953309000000 11.642458000000
v -616.249207000000 12.922601000000 11.330171000000
v -616.790344000000 12.100015000000 11.349298000000
v -616.535518955607 12.504505803598 11.353469760260
v -616.935791000000 12.396588000000 11.634201000000
v -616.670294626566 12.301189348197 11.357313683658
v -617.420044000000 10.529642000000 10.963065000000
v -617.387939000000 9.942345000000 10.594240000000
v -617.185054113175 10.476631577290 10.714066785822
v -616.372192000000 10.272327000000 9.919014000000
v -616.863342000000 10.321201000000 10.327543000000
v -616.790039000000 9.857038000000 10.034136000000
v -616.934265000000 9.893957000000 10.168984000000
v -617.076538000000 9.929843000000 10.305647000000
v -616.736236992429 10.538590202397 10.345644300214
v -617.220832264805 10.132488960212 10.549155117705
v -617.309265000000 9.005688000000 9.943944000000
v -617.362305000000 9.053467000000 10.020831000000
v -617.083374000000 9.416435000000 9.994832000000
v -617.191101000000 8.428692000000 9.780012000000
v -617.264587000000 8.564967000000 9.803573000000
v -617.269897000000 8.667647000000 9.802529000000
v -613.738342000000 28.188341000000 18.608004000000
v -613.408822956299 28.214751162974 18.359833716344
v -613.940674000000 28.408037000000 18.925043000000
v -614.385620000000 28.634504000000 19.410444000000
v -614.088501000000 29.137199000000 19.460716000000
v -614.130355452907 28.838416540696 19.323109738843
v -614.154612213239 28.721125566180 19.275347715720
v -617.397095000000 8.853438000000 9.949045000000
v -613.662040891035 28.981063497325 19.025570005739
v -613.723520518836 29.104412152399 19.150925828058
v -616.320923000000 15.292821000000 12.808271000000
v -616.743103000000 15.521415000000 13.320604000000
v -616.536528796185 15.457049294656 13.099417275295
v -616.019653000000 15.015686000000 12.406518000000
v -615.884913751420 15.358866102746 12.480713869909
v -615.850409707068 15.330466545828 12.434274941542
v -616.106141725247 15.298283986910 12.635539371916
v -616.725708000000 15.945079000000 13.536372000000
v -616.257935000000 16.340729000000 13.369934000000
v -616.621955777608 15.937659782211 13.447800214892
v -617.405273000000 8.755127000000 9.923094000000
v -617.406128000000 8.655683000000 9.913854000000
v -617.398560000000 8.553370000000 9.917935000000
v -617.255981000000 8.400634000000 9.857734000000
v -616.563843000000 13.281060000000 11.836793000000
v -617.005249000000 12.844847000000 11.957105000000
v -616.687270283105 12.768954789119 11.642713822294
v -617.170837000000 9.676282000000 10.249773000000
v -617.284729000000 9.760737000000 10.407951000000
v -617.005249000000 9.652868000000 10.085793000000
v -617.407898000000 9.573196000000 10.419437000000
v -617.456116000000 8.895437000000 10.023459000000
v -613.946716000000 26.082327000000 17.553345000000
v -613.761421237700 26.365659023810 17.557617637685
v -614.170410000000 26.315220000000 17.848358000000
v -614.221680000000 26.924929000000 18.291264000000
v -614.313110000000 26.523367000000 18.085789000000
v -616.037415000000 13.559978000000 11.528119000000
v -616.375489788682 13.299825020352 11.676647236651
v -616.290455639642 13.285190759155 11.590174539079
v -616.236328000000 13.949855000000 11.950679000000
v -616.189898173848 13.719841462788 11.766180039206
v -616.391416052178 13.462799681380 11.791518696147
v -616.586914000000 13.863077000000 12.196849000000
v -616.522852532953 13.667229689007 12.028007465712
v -616.720947000000 13.377402000000 12.036985000000
v -617.466858000000 8.798287000000 9.996136000000
v -617.472107000000 8.699610000000 9.977508000000
v -617.531738000000 8.642887000000 10.040387000000
v -617.516968000000 8.544440000000 10.049360000000
v -617.395386000000 8.433548000000 9.967635000000
v -617.468201000000 8.496959000000 10.008965000000
v -617.533203000000 8.742507000000 10.051157000000
v -617.592651000000 8.785217000000 10.127589000000
v -617.583069000000 8.883591000000 10.151962000000
v -617.558228000000 9.010187000000 10.194772000000
v -615.918640000000 17.412596000000 13.720963000000
v -615.613017196754 17.541901445529 13.531416536639
v -615.639616913022 17.696966811465 13.652900268340
v -616.228210000000 17.050449000000 13.780001000000
v -616.091492000000 17.708036000000 14.042368000000
v -615.787555378711 17.837887407188 13.863603383514
v -616.299622000000 17.413534000000 14.050316000000
v -616.682434000000 15.120662000000 13.032969000000
v -616.159668000000 14.359943000000 12.140791000000
v -616.646301000000 14.133367000000 12.428637000000
v -616.088548541265 14.702647828673 12.281445905379
v -616.244645471215 14.439823497531 12.261553183598
v -615.895435645448 16.321885800566 13.048211551885
v -616.853638000000 14.701006000000 12.943208000000
v -616.703382033379 14.408202710124 12.640267302816
v -616.448921442281 14.540874283330 12.498148543264
v -616.617651846173 14.390713943149 12.555688039566
v -617.592896000000 8.685151000000 10.116291000000
v -617.605469000000 8.551805000000 10.148773000000
v -617.490906000000 8.447654000000 10.061570000000
v -615.528015000000 19.563240000000 14.786218000000
v -615.005310000000 19.324863000000 14.151490000000
v -615.627930000000 19.130247000000 14.582298000000
v -615.546913852103 19.211650993593 14.564355162258
v -615.261475000000 19.896854000000 14.757601000000
v -615.345147678102 19.741987516627 14.734084474921
v -615.469299000000 20.033281000000 15.019201000000
v -615.882263000000 19.355940000000 14.988176000000
v -617.062256000000 11.676770000000 11.334407000000
v -617.423706000000 11.653255000000 11.616905000000
v -617.350647000000 11.979257000000 11.752865000000
v -616.964331428772 12.036966363953 11.459848653462
v -617.734192000000 9.866508000000 10.854554000000
v -617.573560249866 10.169878197801 10.889329763363
v -617.682007000000 8.860290000000 10.249194000000
v -617.714905000000 8.771349000000 10.261282000000
v -617.675354000000 8.545658000000 10.238671000000
v -614.576172000000 23.157862000000 16.214575000000
v -614.500428390884 22.939706421626 15.999855962225
v -614.382892132703 22.936472098956 15.886979831030
v -614.938171000000 22.775106000000 16.305305000000
v -615.206909000000 22.536716000000 16.383787000000
v -615.228210000000 23.209307000000 16.837976000000
v -615.119131732582 22.853559639150 16.512971172177
v -614.853061431557 23.029599169647 16.386107006097
v -615.064003053249 23.032508893495 16.579257777706
v -616.662109000000 16.307896000000 13.708400000000
v -616.442078000000 16.759283000000 13.782157000000
v -616.461633862812 16.459665342432 13.621153622101
v -616.437938821962 15.795234176053 13.212361237515
v -616.403669398001 15.850346823704 13.214254715098
v -616.512373850234 15.605160891860 13.167672407346
v -616.236670739201 16.714167243328 13.580793341671
v -616.086291801204 16.585454520103 13.370466135881
v -615.966798116602 15.859054017641 12.840041147838
v -615.963386614789 16.020287131418 12.930964253912
v -615.768333185574 16.153837916537 12.841520618287
v -617.483826000000 10.801965000000 11.190666000000
v -617.233098504497 11.172440414719 11.181834740100
v -617.076827918240 11.237788534369 11.083318398494
v -617.775391000000 8.814179000000 10.333267000000
v -616.076660000000 17.963240000000 14.191442000000
v -616.300964000000 17.803978000000 14.311611000000
v -616.267517000000 18.084463000000 14.488867000000
v -615.879456000000 18.086611000000 14.088832000000
v -615.940674000000 18.184374000000 14.218282000000
v -617.768555000000 8.913358000000 10.354349000000
v -617.690125000000 9.125871000000 10.391508000000
v -614.481140000000 25.974491000000 17.938898000000
v -614.573792000000 26.252993000000 18.152534000000
v -614.762573000000 25.951513000000 18.141233000000
v -614.157227000000 25.961983000000 17.659864000000
v -614.650574000000 25.567125000000 17.838997000000
v -614.717590000000 25.668823000000 17.962008000000
v -615.555237000000 20.791050000000 15.556376000000
v -615.892883000000 20.382002000000 15.623607000000
v -615.805359000000 20.714752000000 15.735312000000
v -615.107422000000 20.802694000000 15.189876000000
v -615.320984000000 20.511259000000 15.192646000000
v -615.183472000000 21.254572000000 15.506254000000
v -615.345295214111 20.843668898066 15.410963153243
v -615.803650000000 20.196186000000 15.433530000000
v -615.600415663876 20.469094872701 15.412098034124
v -615.870972000000 20.901890000000 15.910437000000
v -615.454407235755 21.072628524183 15.639015462166
v -616.859253000000 15.135742000000 13.190377000000
v -617.180481000000 12.519562000000 11.905579000000
v -617.354614000000 12.648438000000 12.138564000000
v -617.521484000000 12.445422000000 12.177844000000
v -617.302976475082 12.243436828169 11.860332319388
v -614.758301000000 24.959509000000 17.528698000000
v -614.874878000000 25.046579000000 17.684713000000
v -614.318481000000 25.405802000000 17.422249000000
v -614.314697000000 24.799757000000 17.071903000000
v -614.489365797338 24.982080303918 17.320187397965
v -614.356180348775 25.107319963002 17.282277166002
v -614.761719000000 24.548952000000 17.295649000000
v -614.648417314994 24.889686512130 17.398167962542
v -615.238342000000 24.600590000000 17.707901000000
v -615.018400787893 24.743366201566 17.613349461274
v -617.879395000000 10.184841000000 11.151591000000
v -617.793500993532 10.112866153688 11.040520806325
v -618.067810000000 9.885278000000 11.143666000000
v -617.890930000000 9.517179000000 10.811831000000
v -617.989807000000 9.182006000000 10.691515000000
v -618.020630000000 8.987222000000 10.618016000000
v -614.226318000000 27.983561000000 18.929577000000
v -614.146475924339 28.306680314553 19.038493042723
v -614.564453000000 28.002844000000 19.211138000000
v -614.349761409302 28.304605438886 19.202719306946
v -614.679443000000 27.426065000000 18.953928000000
v -614.620913893663 27.640006744047 19.036661320541
v -613.938477000000 27.975199000000 18.674635000000
v -614.076843000000 27.835966000000 18.714178000000
v -614.191650000000 27.475683000000 18.588776000000
v -614.245444642618 27.727944541528 18.787720780931
v -614.882751000000 26.036249000000 18.287537000000
v -614.720764000000 26.533499000000 18.464462000000
v -616.566895000000 17.646992000000 14.443064000000
v -614.699904605596 25.221415767258 17.645002773843
v -615.207886000000 25.272192000000 18.144287000000
v -614.976709919716 25.267987519572 17.930372018261
v -615.012579025062 24.944999740276 17.740070358580
v -616.856262000000 16.514000000000 14.002736000000
v -617.678711000000 16.192547000000 14.551180000000
v -617.269897000000 16.441076000000 14.324923000000
v -617.227356000000 15.737558000000 13.885585000000
v -617.408217351291 16.054941300043 14.229290187391
v -617.414537029161 15.997238926429 14.202083833877
v -617.110994041872 16.432012136103 14.179968086166
v -617.091715316460 16.242788532934 14.054907034088
v -617.662659000000 12.764356000000 12.484176000000
v -617.339661000000 12.842402000000 12.233321000000
v -618.143555000000 9.073089000000 10.759445000000
v -618.231018000000 9.349090000000 10.980453000000
v -614.311890000000 29.351955000000 19.785812000000
v -614.125818444470 29.592238376612 19.776543595139
v -614.513489000000 27.204775000000 18.701153000000
v -614.832031000000 26.987160000000 18.818203000000
v -614.530284818173 26.893383270115 18.526059872428
v -615.150757000000 25.694115000000 18.314342000000
v -616.083252000000 19.750824000000 15.403115000000
v -616.428833000000 19.830870000000 15.760251000000
v -616.023229751403 20.155637424593 15.599795246549
v -616.150940000000 20.455641000000 15.876881000000
v -616.094256068810 20.357555450421 15.775948823432
v -618.113953000000 10.266868000000 11.411230000000
v -617.683069003324 10.533568854130 11.197778774870
v -615.570923000000 24.848759000000 18.174576000000
v -615.924805000000 24.153072000000 18.030531000000
v -615.769934460598 24.418337366420 18.067411269119
v -615.632427673080 24.580143384828 18.050951447334
v -615.161011000000 24.264456000000 17.455574000000
v -614.887085000000 24.082588000000 17.108814000000
v -615.302246000000 23.924294000000 17.378906000000
v -615.345969685984 24.414487668935 17.693704892324
v -615.720119427261 19.703122450281 15.048573168568
v -615.889020084321 19.691299020060 15.193291892956
v -615.761123892946 20.000312570186 15.267323755400
v -616.294739000000 19.196014000000 15.260928000000
v -616.164176751869 19.416585098029 15.275968327093
v -616.439453000000 19.319506000000 15.445886000000
v -616.283946995722 19.638245445561 15.509804648510
v -617.338196000000 13.405714000000 12.589944000000
v -617.896729000000 12.884938000000 12.778465000000
v -617.555850714637 13.108775363073 12.603685040761
v -616.863159000000 13.499205000000 12.224974000000
v -617.095837895468 13.240517724441 12.268466483778
v -617.110500283988 13.399760432362 12.382748895281
v -617.056335000000 14.144362000000 12.805164000000
v -617.030482670481 13.753094520323 12.534801419492
v -617.185544814271 13.794232810940 12.699222447764
v -617.478882000000 13.817880000000 12.966615000000
v -617.453410958676 13.791593588006 12.928385327224
v -618.243958000000 13.055709000000 13.179056000000
v -618.093750000000 13.532433000000 13.354537000000
v -618.092492265518 13.187600087598 13.135045500289
v -617.679443000000 14.036477000000 13.285740000000
v -617.679858644790 13.863042922588 13.178963460105
v -617.441351708823 12.996094390610 12.425585673834
v -617.838318000000 12.271010000000 12.342718000000
v -617.536955574518 12.235297197103 12.064946850110
v -618.317749000000 9.106194000000 10.917974000000
v -614.767334000000 28.366144000000 19.590158000000
v -614.684498980463 28.233506717104 19.444201756186
v -614.565430000000 28.904976000000 19.757980000000
v -613.365041808980 28.690224398359 18.598008080374
v -613.514426452478 28.698298154782 18.731389877587
v -613.928395490008 28.874243751697 19.182642891623
v -613.874517438009 28.993414425648 19.208155433969
v -614.247629341507 28.926756712097 19.472454140356
v -615.249573000000 26.195261000000 18.709450000000
v -614.963346443752 26.212792202961 18.470879553090
v -615.221497000000 25.798054000000 18.433712000000
v -618.131836000000 9.499348000000 10.994669000000
v -618.315979000000 9.623593000000 11.223201000000
v -618.460327000000 10.178349000000 11.661029000000
v -618.266430118929 9.865680924446 11.312467958232
v -614.663879000000 29.274160000000 20.032839000000
v -614.417664350123 29.450407477679 19.935268416523
v -614.994934000000 27.634125000000 19.355366000000
v -614.850840962934 27.554364528590 19.181458040670
v -614.895656017303 27.790818492252 19.363605496377
v -615.345886000000 27.116346000000 19.348125000000
v -614.857570154807 27.175716836603 18.956388496776
v -615.196805355366 27.334348794729 19.350023328654
v -618.184082000000 10.629286000000 11.683033000000
v -618.182434000000 11.059616000000 11.937467000000
v -618.090015815257 10.987556214593 11.816096766232
v -617.883952266568 10.842018369765 11.554475832070
v -618.108826000000 11.385205000000 12.074129000000
v -617.602107415385 11.544469848787 11.711558774269
v -617.700142691673 11.378359442469 11.700787199345
v -617.785801015157 11.022729048286 11.574904308719
v -617.648608836246 11.207159281754 11.560231355211
v -618.456848000000 9.226772000000 11.108588000000
v -618.426147000000 8.860034000000 10.941571000000
v -615.199646000000 26.484255000000 18.824602000000
v -615.228828145980 26.870303013814 19.091793319431
v -615.219145824473 26.789450208670 19.032713367896
v -614.870699704477 26.633448299206 18.644208575638
v -615.595276000000 23.141577000000 17.108196000000
v -615.388386423946 23.443332654736 17.131851980227
v -615.382279613682 23.299102894658 17.030319889054
v -615.546875000000 22.444855000000 16.640543000000
v -615.990479000000 22.886183000000 17.304350000000
v -615.752201493746 22.685589579365 16.970011614044
v -615.595621048169 22.711822235313 16.846618662375
v -615.802612000000 23.361246000000 17.449486000000
v -615.557740020528 23.462506843007 17.294883972280
v -615.451881109785 23.078313808567 16.947703609303
v -616.459412000000 20.240377000000 16.014172000000
v -616.289734000000 20.573076000000 16.075705000000
v -618.240906000000 12.536390000000 12.878791000000
v -617.779749415463 12.631692900390 12.510778700902
v -615.476301567713 24.217673834575 17.692453527346
v -616.990417000000 15.423526000000 13.490272000000
v -617.413025000000 15.183354000000 13.702070000000
v -617.355056572607 15.284017817421 13.714759940636
v -616.901673712686 16.047514132347 13.771501097717
v -617.619812000000 15.233198000000 13.913658000000
v -617.747803000000 15.432878000000 14.166419000000
v -616.775952406592 16.388857214267 13.857819549929
v -617.490387088070 15.865849452134 14.193157624621
v -617.520396257432 15.708597873939 14.127383464196
v -616.926157770000 15.614252221727 13.537310164605
v -615.285522000000 27.753813000000 19.670017000000
v -615.420715000000 28.086060000000 19.968403000000
v -615.279908698768 28.036284306703 19.824759586530
v -615.021910368769 27.812041874049 19.481787449889
v -615.202148000000 28.632904000000 20.123177000000
v -614.957311828178 28.503019335053 19.835780259359
v -614.835154970220 28.499193197582 19.730604342958
v -615.241987549697 28.290647710867 19.944378830466
v -615.128957580780 28.216294270870 19.802710927369
v -616.784241000000 19.265392000000 15.717399000000
v -616.434326000000 18.971609000000 15.248708000000
v -616.813660000000 18.666801000000 15.415068000000
v -616.758877297399 19.071625176103 15.588863396906
v -616.457031000000 18.553904000000 14.971931000000
v -616.783630000000 18.510960000000 15.281273000000
v -617.450745000000 14.912662000000 13.588061000000
v -617.198059000000 14.524929000000 13.144645000000
v -617.118102618158 14.814406213379 13.237732121794
v -617.174140481096 14.878278524657 13.323545114737
v -617.188889762906 15.096241611207 13.465251300542
v -617.811584000000 14.497282000000 13.686086000000
v -617.309637831232 14.632064982207 13.305058136359
v -618.099609000000 14.830111000000 14.106971000000
v -618.020813000000 14.548693000000 13.894928000000
v -618.030701000000 15.244660000000 14.289355000000
v -614.832031000000 29.071577000000 20.070307000000
v -615.490967000000 26.033134000000 18.823721000000
v -615.912659000000 26.813311000000 19.644470000000
v -615.768250000000 27.049164000000 19.660902000000
v -615.907898000000 26.566189000000 19.496269000000
v -615.484751260648 27.057486748961 19.429568613465
v -615.777466000000 26.246630000000 19.187124000000
v -615.436436441499 26.300996875015 18.925558934870
v -616.497314000000 20.378098000000 16.135031000000
v -616.708435000000 19.813030000000 15.988048000000
v -616.902039000000 20.285995000000 16.466568000000
v -617.379211000000 20.140083000000 16.814362000000
v -617.105469000000 20.333447000000 16.682032000000
v -617.393250000000 19.717297000000 16.546831000000
v -616.664978000000 18.259546000000 14.980004000000
v -617.000549000000 18.336491000000 15.342671000000
v -615.528198000000 25.081919000000 18.287100000000
v -615.542908000000 25.416189000000 18.470032000000
v -615.772705000000 24.981703000000 18.442181000000
v -616.480469000000 20.699083000000 16.354975000000
v -616.751160000000 20.589975000000 16.541243000000
v -615.277283000000 28.911493000000 20.339920000000
v -615.618591000000 29.079340000000 20.745426000000
v -615.661926000000 25.500429000000 18.618212000000
v -615.936218000000 25.049604000000 18.618769000000
v -615.920349000000 25.366005000000 18.775154000000
v -615.424309968137 25.925063952573 18.694085941628
v -615.920715000000 25.624985000000 18.926565000000
v -615.576538000000 27.635563000000 19.848141000000
v -615.559021000000 27.860731000000 19.957323000000
v -615.470703000000 27.467533000000 19.681137000000
v -615.613169626941 26.425288935311 19.153338310748
v -615.450398137331 26.764381041731 19.220969114836
v -615.715122592104 26.610454073452 19.356714430694
v -616.354187000000 23.925287000000 18.266808000000
v -616.696167000000 24.178957000000 18.723759000000
v -616.410950000000 24.538052000000 18.704477000000
v -616.468007698077 24.216958203814 18.550294950247
v -616.119934000000 23.853970000000 18.004812000000
v -616.345703000000 23.692385000000 18.118196000000
v -616.011658000000 23.498529000000 17.709524000000
v -616.125244000000 24.638039000000 18.533997000000
v -616.094887422440 24.191181123231 18.209457238291
v -616.183326734808 24.199685534016 18.294973814850
v -616.416809000000 24.886547000000 18.900787000000
v -616.203308000000 25.177637000000 18.898573000000
v -615.160241059153 29.360533830608 20.506986716141
v -615.156422506030 29.187979210408 20.402519626380
v -615.726798018151 26.111030998812 19.063448563141
v -616.055542000000 26.087620000000 19.323877000000
v -616.283586959655 24.384680741091 18.502135119317
v -615.733398000000 27.530216000000 19.914104000000
v -616.396118000000 23.404314000000 18.003506000000
v -616.989380000000 23.393574000000 18.481691000000
v -616.989685000000 23.651999000000 18.633907000000
v -616.502930000000 22.671213000000 17.637861000000
v -616.271559431606 23.126260962461 17.713003047790
v -616.253713394969 23.265922663071 17.784963026108
v -616.781372000000 22.998026000000 18.068777000000
v -616.508829158193 23.013104751861 17.854161941791
v -616.612252743412 23.190290237099 18.048668517672
v -614.791477045182 29.537892960206 20.306921304344
v -615.475769000000 27.318001000000 19.598177000000
v -615.987122000000 27.192514000000 19.911077000000
v -615.903320000000 27.943544000000 20.310450000000
v -616.263184000000 27.432281000000 20.292351000000
v -615.952111317124 27.582236616395 20.127429221227
v -615.696838000000 28.481337000000 20.418419000000
v -615.550038118959 28.362615257438 20.233509327720
v -615.622019525530 28.040676640507 20.118578463866
v -615.845764000000 28.623625000000 20.633093000000
v -615.691772000000 28.926004000000 20.710707000000
v -615.988953000000 28.401493000000 20.616674000000
v -621.621643000000 9.296363000000 13.955746000000
v -621.909973000000 9.283582000000 14.174534000000
v -621.971191000000 9.122632000000 14.150606000000
v -623.512146000000 9.365259000000 15.701811000000
v -623.334961000000 9.445089000000 15.580153000000
v -623.195313000000 9.410529000000 15.440950000000
v -623.566101000000 9.506563000000 15.796312000000
v -623.650024000000 9.354339000000 15.808895000000
v -623.125427000000 11.814376000000 16.790047000000
v -623.285095000000 11.378320000000 16.644331000000
v -623.466614000000 11.717691000000 17.043152000000
v -623.297241000000 11.943623000000 17.028450000000
v -622.987122000000 12.034673000000 16.799099000000
v -622.772095000000 11.980108000000 16.595406000000
v -622.993652000000 11.607506000000 16.539017000000
v -623.762817000000 9.538110000000 15.978871000000
v -623.629272000000 9.954359000000 16.096210000000
v -623.279114000000 10.127040000000 15.900557000000
v -623.272949000000 9.605633000000 15.603412000000
v -623.110718000000 13.611991000000 17.865520000000
v -622.719482000000 13.612284000000 17.468988000000
v -623.332825000000 13.153525000000 17.757542000000
v -623.048041085537 13.418669502477 17.661454737391
v -623.373352000000 10.897856000000 16.444305000000
v -623.552795000000 11.227336000000 16.792006000000
v -623.066040000000 11.367412000000 16.454079000000
v -623.616089000000 11.498558000000 17.020987000000
v -623.480957000000 10.319594000000 16.199144000000
v -623.685547000000 10.308336000000 16.382244000000
v -622.989380000000 11.000899000000 16.189438000000
v -623.135559000000 10.521610000000 16.018433000000
v -623.352004643748 10.583880351185 16.242160239161
v -623.900635000000 10.880694000000 16.888708000000
v -623.743173887466 10.780801690971 16.697052661001
v -623.794432652836 10.621260405027 16.651643020317
v -623.790893251589 10.983307784468 16.854244203433
v -623.860718000000 9.288269000000 15.955656000000
v -623.102051000000 12.673546000000 17.268114000000
v -623.176453000000 12.287107000000 17.097746000000
v -623.476563000000 12.241260000000 17.336266000000
v -622.724487000000 13.011700000000 17.109627000000
v -622.729675000000 12.669836000000 16.901806000000
v -622.933228000000 12.458741000000 16.965229000000
v -623.000243865259 13.290973134212 17.533615482613
v -622.938229619374 13.329168376988 17.499477102970
v -623.337036000000 12.810936000000 17.550825000000
v -623.961426000000 11.754706000000 17.473871000000
v -623.679269922163 11.960485804445 17.351705101749
v -623.986877000000 9.376279000000 16.095079000000
v -624.079895000000 9.636633000000 16.325027000000
v -624.183960000000 9.289824000000 16.221615000000
v -624.174622000000 9.393370000000 16.262259000000
v -623.996094000000 10.039584000000 16.493217000000
v -624.102722000000 10.237432000000 16.700811000000
v -624.573792000000 10.001296000000 17.004547000000
v -624.447876000000 9.630439000000 16.648680000000
v -624.553362645350 10.004657355209 16.987020368474
v -624.440063000000 10.402067000000 17.112141000000
v -623.813049000000 12.422477000000 17.742798000000
v -624.141846000000 12.484006000000 18.041338000000
v -623.961365000000 12.698212000000 18.025574000000
v -623.651262827227 12.470979872247 17.627922370325
v -623.874169550499 12.064122624252 17.582097302307
v -624.166077000000 11.803446000000 17.687416000000
v -624.176697000000 12.241109000000 17.929787000000
v -623.706233988805 12.594693987057 17.747512360521
v -624.415894000000 9.246813000000 16.380924000000
v -624.592651000000 9.236818000000 16.529764000000
v -624.496277000000 8.992768000000 16.386425000000
v -624.566223000000 8.819869000000 16.448133000000
v -624.624207000000 8.903794000000 16.482216000000
v -612.418030000000 8.175179000000 5.643428000000
v -612.407471000000 8.086175000000 5.693748000000
v -612.476379000000 8.152649000000 5.737687000000
v -612.493652000000 8.332233000000 5.641546000000
v -612.492432000000 8.429290000000 5.602797000000
v -612.373840000000 8.341811000000 5.461711000000
v -612.327026000000 8.140162000000 5.523147000000
v -612.521912000000 8.041616000000 5.877226000000
v -612.367432000000 7.969987000000 5.746826000000
v -612.262817000000 7.994318000000 5.568742000000
v -612.545166000000 8.312874000000 5.742750000000
v -612.608826000000 8.566911000000 5.723899000000
v -612.511475000000 8.530097000000 5.588069000000
v -612.594666000000 8.106786000000 5.914571000000
v -612.608765000000 8.388687000000 5.799222000000
v -612.583252000000 8.015672000000 5.955922000000
v -612.473328000000 7.926876000000 5.914358000000
v -612.655884000000 8.079780000000 5.989513000000
v -612.723999000000 8.240827000000 6.001833000000
v -612.525635000000 7.893762000000 5.993254000000
v -612.619263000000 7.956991000000 6.020911000000
v -612.725159000000 8.145644000000 6.028758000000
v -612.766052000000 7.971418000000 6.119936000000
v -612.863953000000 8.082787000000 6.159636000000
v -613.001099000000 8.217507000000 6.241992000000
v -612.921814000000 8.346430000000 6.162508000000
v -612.680420000000 8.486933000000 5.833467000000
v -612.839722000000 8.418621000000 6.053860000000
v -612.824707000000 7.918071000000 6.185414000000
v -612.948181000000 7.970912000000 6.237043000000
v -612.984253000000 8.603393000000 6.145089000000
v -612.932312000000 8.602049000000 6.089864000000
v -613.155273000000 8.145344000000 6.343135000000
v -613.130615000000 8.443909000000 6.299358000000
v -613.120972000000 8.638196000000 6.253284000000
v -613.016907000000 8.746527000000 6.156739000000
v -613.087219000000 8.079977000000 6.304257000000
v -613.161255000000 8.042655000000 6.361544000000
v -613.032227000000 7.955532000000 6.291832000000
v -613.196838000000 8.605089000000 6.311079000000
v -613.226990000000 8.770452000000 6.323668000000
v -613.086365000000 8.788047000000 6.215873000000
v -613.390442000000 8.129861000000 6.463207000000
v -613.435791000000 8.495300000000 6.454968000000
v -613.314331000000 8.068865000000 6.439144000000
v -613.029907000000 7.875436000000 6.342602000000
v -613.190002000000 7.929170000000 6.415101000000
v -613.370911000000 8.755873000000 6.420452000000
v -613.273682000000 7.922336000000 6.478352000000
v -613.351929000000 7.994828000000 6.487750000000
v -613.609070000000 8.317615000000 6.555582000000
v -613.435608000000 8.083254000000 6.500762000000
v -613.594543000000 8.160352000000 6.586396000000
v -613.585876000000 8.484080000000 6.531078000000
v -613.443420000000 8.699186000000 6.460488000000
v -613.589722000000 8.585166000000 6.538946000000
v -613.745361000000 8.449087000000 6.635795000000
v -613.749695000000 8.349957000000 6.657928000000
v -613.666077000000 8.252949000000 6.615299000000
v -613.817200000000 8.344044000000 6.717653000000
v -613.736145000000 8.571401000000 6.631732000000
v -613.803833000000 8.712398000000 6.712634000000
v -613.944336000000 8.597427000000 6.793056000000
v -613.937988000000 8.497316000000 6.793012000000
v -613.746521000000 8.249943000000 6.686838000000
v -614.145935000000 8.263275000000 7.174182000000
v -614.279175000000 8.232223000000 7.339601000000
v -614.198853000000 8.390001000000 7.143523000000
v -614.326660000000 8.486508000000 7.239579000000
v -614.387573000000 8.556424000000 7.292815000000
v -614.324829000000 8.635488000000 7.203394000000
v -614.391052000000 8.460511000000 7.328038000000
v -614.192749000000 8.556727000000 7.063858000000
v -614.386414000000 8.369069000000 7.368776000000
v -614.450623000000 8.625729000000 7.344008000000
v -614.385010000000 8.675506000000 7.276115000000
v -614.526184000000 8.403219000000 7.466183000000
v -614.440674000000 8.218154000000 7.470906000000
v -614.588135000000 8.566192000000 7.483526000000
v -614.580078000000 8.665379000000 7.466623000000
v -614.451599000000 8.714992000000 7.344703000000
v -614.739685000000 8.497458000000 7.593702000000
v -614.599426000000 8.289383000000 7.546065000000
v -614.727905000000 8.598657000000 7.585195000000
v -614.714966000000 8.776375000000 7.600749000000
v -614.581055000000 8.794398000000 7.486987000000
v -614.933411000000 8.607151000000 7.720126000000
v -614.775024000000 8.915082000000 7.699447000000
v -614.923706000000 8.802684000000 7.772564000000
v -614.847290000000 8.226890000000 7.706667000000
v -614.911499000000 8.426221000000 7.705007000000
v -616.274780000000 8.275392000000 8.943281000000
v -616.269897000000 8.345938000000 8.882592000000
v -616.183533000000 8.195865000000 8.965979000000
v -616.349915000000 8.209581000000 9.067010000000
v -616.190002000000 8.277821000000 8.883572000000
v -616.428772000000 8.201498000000 9.145074000000
v -616.303162000000 8.432878000000 8.859858000000
v -617.433044000000 8.322074000000 10.092957000000
v -618.156311000000 8.207092000000 10.964556000000
v -618.300476000000 8.261755000000 11.061547000000
v -618.023682000000 8.083571000000 10.957310000000
v -618.379028000000 8.590017000000 10.931057000000
v -618.379395000000 8.729674000000 10.889646000000
v -618.375122000000 8.417776000000 11.032849000000
v -618.440979000000 8.550765000000 11.030881000000
v -618.469849000000 8.695872000000 11.007640000000
v -618.519104000000 8.176337000000 11.411265000000
v -620.538208000000 8.294650000000 13.367851000000
v -620.613037000000 8.274133000000 13.434093000000
v -620.388672000000 8.274877000000 13.256721000000
v -620.460938000000 8.215504000000 13.364168000000
v -620.537354000000 8.211643000000 13.434041000000
v -620.764221000000 8.317985000000 13.511387000000
v -620.612610000000 8.226195000000 13.470465000000
v -620.841064000000 8.295541000000 13.572937000000
v -620.739624000000 8.200500000000 13.611809000000
v -620.917969000000 8.357946000000 13.583488000000
v -620.837097000000 8.237361000000 13.623789000000
v -620.929565000000 8.279994000000 13.641164000000
v -620.996887000000 8.333568000000 13.640305000000
v -621.075378000000 8.309940000000 13.699460000000
v -620.986572000000 8.242741000000 13.714489000000
v -621.042908000000 8.209210000000 13.790246000000
v -621.702026000000 8.372635000000 14.017536000000
v -621.555237000000 8.178451000000 14.127756000000
v -621.778076000000 8.440793000000 14.036822000000
v -621.775024000000 8.356390000000 14.090956000000
v -621.765869000000 8.281494000000 14.159134000000
v -621.850403000000 8.426456000000 14.114009000000
v -622.038208000000 8.257707000000 14.508135000000
v -621.906982000000 8.207797000000 14.415176000000
v -622.176025000000 8.305566000000 14.612398000000
v -622.103394000000 8.228976000000 14.613063000000
v -622.209656000000 8.189445000000 14.782077000000
v -622.279419000000 8.246696000000 14.789330000000
v -622.366455000000 8.252708000000 14.896559000000
v -622.446533000000 8.261184000000 14.980335000000
v -622.754028000000 8.366621000000 15.246360000000
v -622.832764000000 8.451562000000 15.265555000000
v -623.007751000000 8.606696000000 15.353415000000
v -622.910706000000 8.458076000000 15.347242000000
v -623.591187000000 8.553265000000 15.871588000000
v -623.477966000000 8.488404000000 15.859842000000
v -623.633240000000 8.486184000000 15.941600000000
v -623.744873000000 8.483010000000 16.021683000000
v -623.835938000000 8.462661000000 16.112553000000
v -624.197510000000 8.561815000000 16.296944000000
v -623.986755000000 8.478517000000 16.208910000000
v -624.095947000000 8.482974000000 16.279387000000
v -623.984070000000 8.546714000000 16.145630000000
v -624.271606000000 8.541903000000 16.363279000000
v -624.258789000000 8.470834000000 16.430485000000
v -624.168213000000 8.474807000000 16.350401000000
v -624.344421000000 8.524017000000 16.432114000000
v -624.151733000000 8.401905000000 16.449169000000
v -624.246948000000 8.423821000000 16.478228000000
v -624.496094000000 8.568999000000 16.513659000000
v -624.495178000000 8.747225000000 16.420820000000
v -624.398865000000 8.456611000000 16.561100000000
v -624.641479000000 8.532007000000 16.643238000000
v -624.513672000000 8.500296000000 16.585249000000
v -622.008789000000 8.177038000000 14.590596000000
v -621.956848000000 8.187676000000 14.500661000000
v -624.189758000000 7.605814000000 21.463537000000
v -624.022339000000 7.639387000000 21.414816000000
v -623.962463000000 7.638124000000 21.541182000000
v -624.138062000000 7.593986000000 21.570541000000
v -623.160706000000 7.681251000000 21.619551000000
v -623.108826000000 7.669261000000 21.725075000000
v -623.403564000000 7.654760000000 21.673578000000
v -623.293579000000 7.759693000000 21.339933000000
v -623.152466000000 7.730268000000 21.448263000000
v -623.412964000000 7.691080000000 21.500252000000
v -623.641968000000 7.783040000000 21.236065000000
v -623.542114000000 7.792494000000 21.245607000000
v -623.656738000000 7.714825000000 21.390757000000
v -623.687256000000 7.803154000000 21.140869000000
v -623.806641000000 7.727309000000 21.280729000000
v -623.570679000000 7.660983000000 21.565002000000
v -623.821411000000 7.669927000000 21.443829000000
v -623.975525000000 7.668305000000 21.324411000000
v -623.756531000000 7.651435000000 21.550354000000
v -623.857483000000 7.637342000000 21.543783000000
v -624.070007000000 7.693423000000 21.128265000000
v -623.241943000000 7.787006000000 21.257410000000
v -622.121338000000 7.818260000000 21.202732000000
v -622.023010000000 7.796700000000 21.404751000000
v -622.225708000000 7.799141000000 21.388483000000
v -623.793274000000 7.782384000000 21.115326000000
v -624.117859000000 7.709840000000 21.030991000000
v -621.723572000000 7.770548000000 21.623171000000
v -621.630981000000 7.723734000000 21.807110000000
v -621.916016000000 7.825212000000 21.230974000000
v -621.982483000000 7.737563000000 21.678265000000
v -622.232666000000 7.760814000000 21.563583000000
v -624.011658000000 7.725961000000 21.054016000000
v -619.398132000000 7.724350000000 21.639439000000
v -619.547485000000 7.737007000000 21.527218000000
v -619.293945000000 7.746746000000 21.246635000000
v -619.545227000000 7.747469000000 21.332907000000
v -619.750000000000 7.748545000000 21.310543000000
v -619.802979000000 7.720662000000 21.595373000000
v -623.635010000000 7.829188000000 21.062885000000
v -623.588684000000 7.815906000000 21.159914000000
v -623.902588000000 7.786880000000 20.896336000000
v -623.846436000000 7.809891000000 20.815552000000
v -618.851013000000 7.682447000000 21.552979000000
v -618.687134000000 7.730285000000 21.301748000000
v -618.538940000000 7.723881000000 21.409225000000
v -618.906799000000 7.647481000000 22.038038000000
v -619.156128000000 7.661376000000 21.948050000000
v -618.952515000000 7.667174000000 21.743677000000
v -618.789673000000 7.732319000000 21.289709000000
v -618.952515000000 7.685121000000 21.540030000000
v -623.486267000000 7.854303000000 20.988552000000
v -623.538818000000 7.856069000000 20.875166000000
v -623.537659000000 7.839828000000 21.076750000000
v -618.330933000000 7.736412000000 21.647968000000
v -618.435120000000 7.732034000000 21.426788000000
v -619.145508000000 7.730804000000 21.351320000000
v -618.985474000000 7.771612000000 21.091888000000
v -619.604675000000 7.742170000000 21.194971000000
v -619.951050000000 7.757732000000 21.083942000000
v -619.901001000000 7.764306000000 20.986790000000
v -622.339722000000 7.782524000000 21.497562000000
v -622.436340000000 7.819866000000 21.315548000000
v -618.738098000000 7.741460000000 21.196394000000
v -619.136169000000 7.788425000000 20.979128000000
v -619.498901000000 7.755194000000 21.017275000000
v -623.335144000000 7.871621000000 20.699028000000
v -623.336731000000 7.859881000000 20.889963000000
v -623.744568000000 7.830861000000 20.628359000000
v -620.257202000000 7.746845000000 21.003717000000
v -623.285156000000 7.869689000000 20.613039000000
v -619.849609000000 7.766584000000 20.891975000000
v -619.693726000000 7.788318000000 20.615469000000
v -620.055664000000 7.763355000000 20.834381000000
v -620.155884000000 7.756706000000 20.827888000000
v -620.248169000000 7.753044000000 20.651882000000
v -622.335205000000 7.846783000000 20.929787000000
v -623.186768000000 7.867045000000 20.800632000000
v -623.032776000000 7.877074000000 20.725195000000
v -619.083496000000 7.799356000000 20.892517000000
v -619.394958000000 7.781091000000 20.841154000000
v -619.223633000000 7.808599000000 20.792868000000
v -620.101868000000 7.770057000000 20.746332000000
v -622.312256000000 7.891535000000 20.614906000000
v -622.583679000000 7.863902000000 20.629423000000
v -619.391418000000 7.792212000000 20.638771000000
v -622.568359000000 7.886429000000 20.479603000000
v -622.566833000000 7.897950000000 20.277897000000
v -622.352234000000 7.919119000000 20.331991000000
v -622.720825000000 7.877056000000 20.559565000000
v -622.769348000000 7.883462000000 20.461636000000
v -622.693359000000 7.840982000000 20.795597000000
v -622.783630000000 7.867110000000 20.621250000000
v -617.071289000000 7.704793000000 20.221945000000
v -618.090088000000 7.678265000000 20.507677000000
v -619.127197000000 7.813106000000 20.607281000000
v -619.343872000000 7.790934000000 20.532946000000
v -619.641907000000 7.781071000000 20.320818000000
v -620.152161000000 7.768377000000 20.456141000000
v -619.944397000000 7.783847000000 20.492939000000
v -622.817383000000 7.893729000000 20.363657000000
v -622.890930000000 7.881454000000 20.603493000000
v -619.032043000000 7.805730000000 20.605175000000
v -623.123291000000 7.887281000000 20.325542000000
v -622.924561000000 7.884632000000 19.927219000000
v -622.716675000000 7.895395000000 19.963243000000
v -622.995850000000 7.881976000000 20.577923000000
v -623.179260000000 7.871074000000 19.995358000000
v -617.788086000000 7.679114000000 20.325512000000
v -617.478943000000 7.692364000000 19.967417000000
v -619.084229000000 7.795782000000 20.477137000000
v -619.341064000000 7.776786000000 20.325159000000
v -620.206787000000 7.769371000000 20.335596000000
v -620.053589000000 7.769983000000 20.286373000000
v -618.086670000000 7.697131000000 20.314810000000
v -618.488953000000 7.716424000000 20.285677000000
v -618.890625000000 7.745940000000 20.051174000000
v -618.787354000000 7.749449000000 20.277208000000
v -623.227661000000 7.877183000000 19.895878000000
v -616.712219000000 7.718860000000 20.169607000000
v -618.587097000000 7.739241000000 20.083731000000
v -619.141113000000 7.739816000000 19.936626000000
v -619.454224000000 7.723916000000 19.867052000000
v -617.782776000000 7.694471000000 20.140804000000
v -617.288068397068 7.698955177721 20.404657021216
v -618.279175000000 7.749416000000 19.925144000000
v -618.028748000000 7.730148000000 20.040705000000
v -622.509766000000 7.917087000000 19.794899000000
v -622.918030000000 7.903565000000 19.743496000000
v -617.274841000000 7.696555000000 19.788984000000
v -617.680481000000 7.700743000000 19.948708000000
v -618.629150000000 7.749954000000 19.796579000000
v -618.431702000000 7.755306000000 19.804985000000
v -618.782288000000 7.737881000000 19.722345000000
v -617.023376000000 7.692038000000 19.501106000000
v -617.027167308870 7.703387157780 19.862108538042
v -618.028015000000 7.740975000000 19.842068000000
v -619.251831000000 7.723243000000 19.691095000000
v -619.042603000000 7.726954000000 19.608088000000
v -619.651550000000 7.735822000000 19.870020000000
v -619.449951000000 7.729191000000 19.682669000000
v -617.478882000000 7.695382000000 19.763472000000
v -617.726807000000 7.720978000000 19.659693000000
v -618.079224000000 7.742284000000 19.526226000000
v -618.679382000000 7.750536000000 19.690504000000
v -618.580994000000 7.738000000000 19.485098000000
v -618.528442000000 7.733922000000 19.466057000000
v -618.350769000000 7.747569000000 19.460711000000
v -619.245911000000 7.737057000000 19.505737000000
v -617.329529000000 7.686147000000 19.462461000000
v -618.841492000000 7.724605000000 19.615519000000
v -618.992126000000 7.728824000000 19.516768000000
v -618.892090000000 7.716275000000 19.339977000000
v -618.702576000000 7.702145000000 19.331753000000
v -617.828491000000 7.733421000000 19.441177000000
v -617.826538000000 7.736361000000 19.243681000000
v -617.525452000000 7.719697000000 19.268795000000
v -617.624268000000 7.732725000000 19.058329000000
v -619.093140000000 7.737279000000 19.423746000000
v -618.179443000000 7.735849000000 19.325535000000
v -617.180908000000 7.685631000000 19.161381000000
v -616.919983000000 7.697209000000 19.110899000000
v -617.372925000000 7.694847000000 19.234856000000
v -616.202698000000 7.727305000000 19.209242000000
v -618.277771000000 7.736367000000 19.313334000000
v -618.182617000000 7.715983000000 19.101791000000
v -618.540833000000 7.700120000000 19.261686000000
v -618.380432000000 7.714262000000 19.192629000000
v -617.776306000000 7.732691000000 18.940660000000
v -616.613770000000 7.710471000000 18.946545000000
v -616.200073000000 7.746765000000 19.014086000000
v -617.176941000000 7.698134000000 18.767982000000
v -618.396484000000 7.697524000000 19.043253000000
v -618.241333000000 7.702519000000 18.960474000000
v -618.142212000000 7.703455000000 18.967672000000
v -616.196716000000 7.762538000000 18.820522000000
v -616.459351000000 7.737059000000 18.665207000000
v -616.409241000000 7.738579000000 18.362526000000
v -616.203857000000 7.742204000000 18.390337000000
v -616.759460000000 7.743414000000 18.032967000000
v -619.579041000000 7.850756000000 18.070038000000
v -612.723450000000 7.642541000000 18.584105000000
v -613.169556000000 7.644509000000 18.546124000000
v -612.979431000000 7.642814000000 18.520720000000
v -614.388855000000 7.668316000000 18.132442000000
v -614.038513000000 7.655452000000 18.253622000000
v -613.720886000000 7.650627000000 18.421936000000
v -616.306091000000 7.733721000000 18.173054000000
v -612.725708000000 7.627155000000 18.370560000000
v -614.703369000000 7.643763000000 18.269238000000
v -617.360291000000 7.768675000000 17.803474000000
v -616.912781000000 7.749994000000 17.913521000000
v -617.103760000000 7.775768000000 17.731106000000
v -619.073975000000 7.847995000000 17.860878000000
v -612.267578000000 7.629382000000 18.321459000000
v -614.545776000000 7.663675000000 18.000999000000
v -617.820862000000 7.777294000000 17.833277000000
v -611.870117000000 7.606047000000 18.190886000000
v -612.631042000000 7.585003000000 17.946068000000
v -612.971863000000 7.610649000000 18.331203000000
v -612.871216000000 7.593240000000 18.135323000000
v -614.138611000000 7.660745000000 18.045290000000
v -613.840149000000 7.628658000000 18.054087000000
v -618.978333000000 7.818206000000 17.236273000000
v -619.427185000000 7.850240000000 17.804472000000
v -612.015198000000 7.620659000000 18.094410000000
v -612.321960000000 7.576998000000 17.847244000000
v -614.336670000000 7.679867000000 17.838722000000
v -614.038025000000 7.656501000000 17.850296000000
v -613.840271000000 7.627677000000 17.846478000000
v -613.622437000000 7.588532000000 17.974007000000
v -613.673401000000 7.612277000000 18.109467000000
v -614.692566000000 7.683574000000 17.694263000000
v -617.739431959272 7.784211092736 17.542093062191
v -617.535139096829 7.783865751981 17.367524963571
v -618.466309000000 7.809692000000 17.443003000000
v -615.001587000000 7.663332000000 17.647085000000
v -612.428284000000 7.572462000000 17.763395000000
v -612.788513000000 7.567482000000 17.855608000000
v -612.692627000000 7.557616000000 17.677999000000
v -614.182190000000 7.695158000000 17.552868000000
v -614.285889000000 7.693940000000 17.536774000000
v -614.793152000000 7.689435000000 17.482857000000
v -614.739685000000 7.691960000000 17.392433000000
v -615.101196000000 7.660946000000 17.435263000000
v -612.223022000000 7.565685000000 17.640362000000
v -612.323303000000 7.561894000000 17.437075000000
v -612.639771000000 7.549459000000 17.419426000000
v -619.482788000000 7.836257000000 17.192842000000
v -619.305507231559 7.835591162551 17.423820628356
v -619.728333000000 7.847570000000 17.428587000000
v -619.735596000000 7.836873000000 17.233850000000
v -614.175598000000 7.705354000000 17.362469000000
v -614.535522000000 7.678688000000 17.198853000000
v -614.287231000000 7.693684000000 17.330835000000
v -614.993530000000 7.660309000000 17.251822000000
v -615.155396000000 7.655832000000 17.316902000000
v -619.887756000000 7.838783000000 17.317371000000
v -620.088562000000 7.839899000000 17.309862000000
v -614.125549000000 7.708267000000 17.273224000000
v -614.744080000000 7.679987000000 17.174423000000
v -615.059570000000 7.630915000000 17.104664000000
v -614.322266000000 7.672192000000 16.994585000000
v -614.997925000000 7.619814000000 16.979879000000
v -614.832764000000 7.654090000000 17.044146000000
v -613.980835000000 7.698064000000 16.958101000000
v -614.572388000000 7.665043000000 17.074667000000
v -614.622375000000 7.664375000000 16.993881000000
v -615.089905000000 7.620366000000 16.979322000000
v -614.078430000000 7.681046000000 16.773193000000
v -613.913269000000 7.695161000000 16.711987000000
v -613.825256000000 7.691969000000 16.684168000000
v -624.098022000000 8.421823000000 16.365829000000
v -624.003540000000 8.387923000000 16.355249000000
v -623.947693000000 8.414648000000 16.274309000000
v -623.892395000000 8.439557000000 16.193602000000
v -624.043762000000 8.445742000000 16.284294000000
v -613.725769000000 7.690589000000 16.477318000000
v -613.884033000000 7.680614000000 16.546164000000
v -612.486145000000 7.534211000000 16.605305000000
v -612.637085000000 7.541705000000 16.589119000000
v -612.476990000000 7.560566000000 16.336164000000
v -612.304688000000 7.545403000000 16.610064000000
v -612.632202000000 7.521073000000 16.714130000000
v -612.328857000000 7.528635000000 16.803114000000
v -612.532043000000 7.511486000000 16.783739000000
v -613.832886000000 7.682097000000 16.241880000000
v -614.122986000000 7.655838000000 16.592434000000
v -614.126770000000 7.650941000000 16.382332000000
v -613.677429000000 7.689676000000 16.168396000000
v -613.477356000000 7.677042000000 16.180737000000
v -614.851685000000 7.631688000000 16.108160000000
v -613.575195000000 7.690314000000 16.184937000000
v -613.969177000000 7.674941000000 16.117357000000
v -614.731995000000 7.621565000000 16.134769000000
v -614.679077000000 7.623918000000 16.040697000000
v -623.089844000000 8.401066000000 15.640021000000
v -623.183838000000 8.452144000000 15.661728000000
v -613.516846000000 7.672390000000 15.995675000000
v -613.368774000000 7.661273000000 15.934632000000
v -613.608398000000 7.674230000000 15.974110000000
v -613.671265000000 7.671669000000 15.915743000000
v -623.035828000000 8.413260000000 15.550385000000
v -622.893799000000 8.363303000000 15.432826000000
v -623.023132000000 8.448037000000 15.483479000000
v -622.829529000000 8.376932000000 15.331567000000
v -622.749146000000 8.304919000000 15.323740000000
v -615.827393000000 7.803761000000 15.357567000000
v -615.941711000000 7.791496000000 15.151031000000
v -622.063232000000 8.157078000000 14.674431000000
v -616.514832000000 7.702662000000 14.859548000000
v -615.544373000000 7.797416000000 15.116569000000
v -615.386902000000 7.781112000000 14.905638000000
v -616.466248000000 7.688420000000 14.730392000000
v -616.376770000000 7.691867000000 14.799358000000
v -615.085999000000 7.773982000000 14.853250000000
v -615.039612000000 7.759090000000 14.769673000000
v -614.937500000000 7.739900000000 14.761457000000
v -616.331299000000 7.675128000000 14.662634000000
v -614.589844000000 7.694355000000 14.644786000000
v -614.421570000000 7.673021000000 14.571862000000
v -614.324341000000 7.607797000000 15.146176000000
v -614.271790000000 7.652439000000 14.872329000000
v -614.271484000000 7.666801000000 14.701138000000
v -614.836975000000 7.704113000000 14.646888000000
v -614.789185000000 7.686777000000 14.553883000000
v -615.036377000000 7.723241000000 14.654469000000
v -615.083130000000 7.768775000000 14.749662000000
v -614.797791000000 7.658773000000 14.402325000000
v -616.128357000000 7.673406000000 14.494010000000
v -616.231812000000 7.675337000000 14.681599000000
v -615.053162000000 7.641815000000 14.265326000000
v -615.056702000000 7.673757000000 14.468232000000
v -614.847290000000 7.670524000000 14.500035000000
v -615.092773000000 7.690794000000 14.548803000000
v -615.190674000000 7.648078000000 14.385808000000
v -616.075928000000 7.670164000000 14.389830000000
v -614.801575000000 7.634331000000 14.182596000000
v -614.476868000000 7.611946000000 14.035551000000
v -615.914490000000 7.659987000000 14.273221000000
v -615.828064000000 7.648284000000 14.283453000000
v -615.877625000000 7.659254000000 14.401836000000
v -615.979187000000 7.658062000000 14.386091000000
v -615.254333000000 7.646574000000 14.250466000000
v -615.106018000000 7.637644000000 14.146116000000
v -614.956726000000 7.631284000000 14.045843000000
v -615.308472000000 7.644316000000 14.130063000000
v -615.291992000000 7.655809000000 14.386196000000
v -615.440125000000 7.640337000000 14.299274000000
v -615.388977000000 7.633525000000 14.213663000000
v -614.777771000000 7.618621000000 14.026928000000
v -615.480225000000 7.634034000000 14.201077000000
v -615.678406000000 7.639513000000 14.193913000000
v -620.892090000000 8.205016000000 13.700865000000
v -610.278748000000 7.405018000000 14.296522000000
v -609.472107000000 7.376221000000 14.363667000000
v -609.572815000000 7.379856000000 14.764503000000
v -609.956856524204 7.393535451606 14.415427151912
v -620.587769000000 8.177581000000 13.510921000000
v -610.335211062158 7.409186932865 14.313250141889
v -614.727539000000 7.620503000000 13.929561000000
v -620.496826000000 8.138776000000 13.496502000000
v -610.528015000000 7.427288000000 13.980201000000
v -613.778870000000 7.584397000000 14.051755000000
v -620.377075000000 8.150123000000 13.364201000000
v -614.128235000000 7.587632000000 13.935908000000
v -620.148682000000 8.110709000000 13.209873000000
v -620.298889000000 8.150335000000 13.289626000000
v -610.276062000000 7.419134000000 13.898520000000
v -610.278564000000 7.407189000000 14.092370000000
v -610.777588000000 7.452560000000 13.662539000000
v -610.474182000000 7.446629000000 13.690958000000
v -620.027710000000 8.136026000000 13.085946000000
v -620.164307000000 8.170994000000 13.160920000000
v -620.162354000000 8.253060000000 13.114509000000
v -620.085266000000 8.180882000000 13.107448000000
v -620.241882000000 8.318369000000 13.126951000000
v -620.313721000000 8.209210000000 13.240845000000
v -619.849365000000 8.067690000000 13.008220000000
v -619.971069000000 8.138146000000 12.999393000000
v -619.927246000000 8.174475000000 12.932723000000
v -619.865356000000 8.183790000000 12.855152000000
v -610.466614000000 7.487728000000 13.311002000000
v -610.770142000000 7.500225000000 13.077691000000
v -619.717041000000 8.207393000000 12.645344000000
v -619.549500000000 8.079135000000 12.639553000000
v -619.544006000000 8.166495000000 12.474750000000
v -619.624634000000 8.228214000000 12.494791000000
v -610.264038000000 7.489494000000 13.127594000000
v -618.608704000000 7.912046000000 11.917190000000
v -618.798401000000 7.979641000000 11.930520000000
v -618.682608662521 7.963792225447 11.852435770724
v -610.566589000000 7.505344000000 11.261322000000
v -610.263794000000 7.495012000000 11.491521000000
v -610.589007482193 7.511168263968 11.421702288940
v -610.701111000000 7.531841000000 12.273299000000
v -618.622399516709 7.984564694655 11.750104695625
v -618.537231000000 8.007059000000 11.621255000000
v -609.711548000000 7.463632000000 12.040141000000
v -610.262390000000 7.503026000000 12.315875000000
v -610.175734151732 7.494551360274 12.040940160441
v -610.123700263531 7.488982496568 11.827032394139
v -610.518094974910 7.519454261046 12.253812702965
v -610.714503245456 7.526496226969 11.772906666459
v -610.821723022474 7.533883053171 11.831502407588
v -611.017334000000 7.537200000000 11.132908000000
v -610.843446234914 7.527441364602 11.429163580905
v -617.586060000000 7.964340000000 10.827619000000
v -617.488281000000 7.942368000000 10.824528000000
v -617.737732000000 7.963994000000 10.913414000000
v -610.266602000000 7.478734000000 10.868073000000
v -611.264709000000 7.568240000000 10.826633000000
v -617.531128000000 7.990402000000 10.747167000000
v -617.572449000000 8.047342000000 10.675559000000
v -617.422852000000 8.033064000000 10.580487000000
v -610.017151000000 7.458410000000 10.572935000000
v -610.414368000000 7.500733000000 10.359480000000
v -611.250306430371 7.560995452101 11.483419438465
v -611.616577000000 7.590428000000 10.697153000000
v -617.463562000000 8.088181000000 10.507483000000
v -611.415588000000 7.575019000000 10.304193000000
v -611.719482000000 7.584288000000 10.270853000000
v -610.866028000000 7.531167000000 10.430621000000
v -610.681826883528 7.513953061516 10.689345472307
v -610.741983190025 7.516867156325 10.910390816697
v -617.336304000000 8.263162000000 10.063363000000
v -617.187866000000 8.125547000000 10.113847000000
v -611.327265902960 7.570360258980 10.546005891157
v -611.118164000000 7.535936000000 9.082869000000
v -610.863342000000 7.547358000000 9.829078000000
v -611.418213000000 7.564297000000 9.883438000000
v -611.112312109584 7.552774844925 9.765766882347
v -611.100612192401 7.551879433098 9.743003439511
v -610.711426000000 7.541848000000 9.946932000000
v -610.964783000000 7.547819000000 10.022650000000
v -611.626846241793 7.581136722310 9.966185935127
v -611.218079000000 7.546261000000 8.873966000000
v -611.419617000000 7.553172000000 9.061915000000
v -610.261108000000 7.509655000000 10.073573000000
v -616.541565000000 8.122730000000 9.417293000000
v -610.510498000000 7.535113000000 9.347429000000
v -616.246338000000 8.072888000000 9.202283000000
v -610.258789000000 7.522614000000 9.877476000000
v -615.948242000000 8.057951000000 9.009982000000
v -615.797302000000 8.053476000000 8.920658000000
v -616.142151000000 8.125043000000 9.030805000000
v -615.989624000000 8.118713000000 8.940776000000
v -616.289551000000 8.129365000000 9.131827000000
v -610.258911000000 7.525984000000 9.467993000000
v -610.306641000000 7.535880000000 9.169162000000
v -615.591736000000 8.065150000000 8.743497000000
v -615.741028000000 8.079739000000 8.840205000000
v -615.976990000000 8.223510000000 8.800431000000
v -615.782654000000 8.139836000000 8.771043000000
v -610.882312693131 7.540493128075 9.448820483990
v -610.835566533596 7.539952935299 9.443427178370
v -610.495361000000 7.546559000000 9.011313000000
v -610.867737000000 7.533071000000 8.997013000000
v -612.117859000000 7.621211000000 9.032447000000
v -611.874431880027 7.598974385375 9.337146738027
v -612.012768779308 7.611544021795 9.150657886729
v -611.664917000000 7.601611000000 8.556391000000
v -611.878356977719 7.608574050025 8.826596359436
v -611.607415896248 7.575130099565 9.406841722227
v -611.453314498766 7.562161772363 9.492434716358
v -612.368042000000 7.640575000000 8.508407000000
v -612.465109037421 7.646421882143 8.661178572220
v -612.077364902983 7.623908773716 8.579698287639
v -615.637817000000 8.115482000000 8.669674000000
v -615.443054000000 8.076315000000 8.463128000000
v -615.824951000000 8.206569000000 8.705447000000
v -616.015625000000 8.301641000000 8.741866000000
v -615.958984000000 8.333189000000 8.666646000000
v -613.269287000000 7.707516000000 8.457448000000
v -612.919495000000 7.678986000000 8.166648000000
v -612.519470000000 7.649176000000 8.187709000000
v -615.679688000000 8.175399000000 8.599956000000
v -616.044678000000 8.394011000000 8.696560000000
v -616.189819000000 8.355740000000 8.819585000000
v -611.412781000000 7.592748000000 8.474827000000
v -615.791992000000 8.299347000000 8.536971000000
v -615.721802000000 8.239249000000 8.533313000000
v -616.009583000000 8.433961000000 8.648422000000
v -615.917480000000 8.378682000000 8.584775000000
v -616.183105000000 8.443686000000 8.767654000000
v -610.660522000000 7.552809000000 8.624888000000
v -610.759094000000 7.563519000000 8.420339000000
v -612.167358000000 7.629678000000 8.316236000000
v -611.913940000000 7.628938000000 8.036344000000
v -611.410767000000 7.603120000000 8.278152000000
v -613.417175000000 7.734116000000 7.741388000000
v -613.237435511137 7.710544685698 8.106247511396
v -615.151245000000 7.976016000000 8.224303000000
v -615.552612000000 8.355931000000 8.227207000000
v -615.557312000000 8.275016000000 8.283803000000
v -615.705933000000 8.365897000000 8.385113000000
v -615.716125000000 8.290192000000 8.453274000000
v -615.101196000000 7.982197000000 8.131829000000
v -614.961182000000 7.897118000000 8.194639000000
v -615.007996000000 7.938014000000 8.115177000000
v -615.430115000000 8.143630000000 8.299370000000
v -615.287109000000 8.090542000000 8.178605000000
v -615.521606000000 8.203423000000 8.326869000000
v -611.158569000000 7.597879000000 8.197217000000
v -612.365356000000 7.659254000000 7.700162000000
v -614.954346000000 7.950105000000 8.024688000000
v -615.194214000000 8.032509000000 8.152654000000
v -615.479065000000 8.271283000000 8.205198000000
v -615.405212000000 8.192745000000 8.193544000000
v -610.907532000000 7.585347000000 8.111870000000
v -610.457458000000 7.549886000000 8.236895000000
v -610.345154000000 7.537744000000 7.831765000000
v -611.412537000000 7.597239000000 7.862226000000
v -612.814453000000 7.699885000000 7.578576000000
v -612.859751829712 7.692265469402 7.803156275693
v -613.815369000000 7.777109000000 7.728277000000
v -614.805481000000 7.925926000000 7.922747000000
v -614.709839000000 7.888755000000 7.909749000000
v -615.049744000000 7.995248000000 8.042478000000
v -615.142273000000 8.046179000000 8.064011000000
v -615.231567000000 8.106340000000 8.091650000000
v -615.327271000000 8.187234000000 8.112231000000
v -611.177070634077 7.572807067159 8.558538781440
v -614.559448000000 7.879744000000 7.818332000000
v -614.462036000000 7.854870000000 7.812752000000
v -614.900391000000 7.966045000000 7.937333000000
v -614.995667000000 8.018245000000 7.958420000000
v -615.087708000000 8.068545000000 7.980022000000
v -615.173218000000 8.107417000000 8.023915000000
v -615.248413000000 8.187046000000 8.037279000000
v -611.963196000000 7.636745000000 7.729663000000
v -614.066406000000 7.789900000000 7.814153000000
v -614.211792000000 7.832263000000 7.721361000000
v -614.688782000000 7.926786000000 7.822033000000
v -614.843872000000 7.986999000000 7.853851000000
v -614.939697000000 8.043515000000 7.877437000000
v -615.016174000000 8.116493000000 7.883234000000
v -615.171143000000 8.189977000000 7.964532000000
v -614.060181000000 7.830932000000 7.634880000000
v -613.961487000000 7.813119000000 7.633374000000
v -614.407349000000 7.877364000000 7.729143000000
v -614.503906000000 7.906763000000 7.737256000000
v -614.608154000000 7.933756000000 7.755303000000
v -614.855347000000 8.046539000000 7.806559000000
v -614.691284000000 7.991543000000 7.746576000000
v -614.854614000000 8.132166000000 7.749815000000
v -614.771851000000 8.147179000000 7.691269000000
v -614.692749000000 8.071656000000 7.683972000000
v -615.013367000000 8.206026000000 7.830319000000
v -611.108582000000 7.594409000000 7.689302000000
v -611.565186000000 7.596272000000 7.536922000000
v -613.613220000000 7.773779000000 7.542664000000
v -613.264038000000 7.739264000000 7.455866000000
v -613.810425000000 7.807533000000 7.543221000000
v -614.255676000000 7.876065000000 7.642291000000
v -614.158264000000 7.851790000000 7.637410000000
v -614.447632000000 7.937928000000 7.659767000000
v -614.294434000000 7.934892000000 7.572137000000
v -614.540955000000 7.974700000000 7.674913000000
v -610.244019000000 7.534760000000 8.019073000000
v -612.266602000000 7.642511000000 7.087823000000
v -611.812622000000 7.623373000000 7.229449000000
v -612.514771000000 7.672778000000 7.388824000000
v -614.006470000000 7.849096000000 7.548716000000
v -614.103882000000 7.874545000000 7.554523000000
v -614.143799000000 7.933470000000 7.483928000000
v -614.391602000000 7.974886000000 7.585545000000
v -614.608459000000 8.088550000000 7.629221000000
v -614.610535000000 8.001947000000 7.683456000000
v -613.211914000000 7.747893000000 7.160133000000
v -613.706116000000 7.827960000000 7.362777000000
v -613.412048000000 7.764582000000 7.353460000000
v -613.608398000000 7.803091000000 7.356659000000
v -613.952698000000 7.868552000000 7.464312000000
v -613.856140000000 7.841914000000 7.458633000000
v -614.048828000000 7.898418000000 7.472075000000
v -614.333801000000 8.017026000000 7.515161000000
v -614.183289000000 8.010961000000 7.424726000000
v -614.378052000000 8.084072000000 7.495597000000
v -611.056641000000 7.601470000000 6.984408000000
v -611.057922000000 7.594101000000 7.388105000000
v -613.898865000000 7.887310000000 7.378889000000
v -613.802917000000 7.855891000000 7.369846000000
v -613.993469000000 7.922119000000 7.390007000000
v -614.088257000000 7.962385000000 7.405374000000
v -614.215698000000 8.097228000000 7.375279000000
v -610.807312000000 7.578876000000 7.709533000000
v -612.913635000000 7.711926000000 6.763484000000
v -612.786293256947 7.700060201788 7.044845880804
v -612.366333000000 7.651639000000 6.880068000000
v -612.629517660530 7.682552344322 7.041002741423
v -613.507324000000 7.807137000000 7.167352000000
v -613.359802000000 7.777667000000 7.063159000000
v -613.751404000000 7.867543000000 7.281332000000
v -613.648682000000 7.876974000000 7.094102000000
v -613.845825000000 7.903925000000 7.292472000000
v -613.888855000000 7.964376000000 7.223124000000
v -613.980164000000 8.015286000000 7.244338000000
v -614.070923000000 8.071770000000 7.270090000000
v -610.607483000000 7.560528000000 7.105961000000
v -613.794128000000 7.916759000000 7.204271000000
v -613.965393000000 8.114092000000 7.102372000000
v -612.165039000000 7.640887000000 6.895155000000
v -613.260010000000 7.767439000000 6.863546000000
v -613.597351000000 7.874720000000 6.994342000000
v -613.503357000000 7.832901000000 6.980149000000
v -613.835083000000 7.976271000000 7.134060000000
v -613.874817000000 8.046803000000 7.070772000000
v -610.857422000000 7.582185000000 6.990180000000
v -613.407837000000 7.797924000000 6.970469000000
v -613.690369000000 7.924977000000 7.015013000000
v -613.732727000000 7.987162000000 6.947029000000
v -610.356323000000 7.548734000000 7.428938000000
v -613.452759000000 7.827571000000 6.877851000000
v -613.357849000000 7.792534000000 6.870050000000
v -613.546143000000 7.871044000000 6.893549000000
v -613.640991000000 7.924559000000 6.918184000000
v -613.865234000000 8.141758000000 6.924537000000
v -613.773926000000 8.062569000000 6.886205000000
v -614.040466000000 8.303374000000 7.004954000000
v -613.952148000000 8.222499000000 6.965248000000
v -610.608887000000 7.552506000000 6.691470000000
v -612.361450000000 7.678558000000 6.490422000000
v -612.009644000000 7.663037000000 6.412367000000
v -612.713745000000 7.694898000000 6.566823000000
v -613.306152000000 7.793374000000 6.769539000000
v -613.159790000000 7.762506000000 6.666437000000
v -613.062012000000 7.738258000000 6.665286000000
v -613.401978000000 7.825467000000 6.778337000000
v -613.497864000000 7.869218000000 6.797076000000
v -613.590210000000 7.924422000000 6.820825000000
v -613.681580000000 7.987920000000 6.850283000000
v -610.458801000000 7.540962000000 6.802483000000
v -610.052979000000 7.539221000000 7.255582000000
v -611.404419000000 7.642692000000 6.668159000000
v -611.469765371966 7.629906717495 6.891510206390
v -612.912476000000 7.721125000000 6.565475000000
v -613.351501000000 7.858112000000 6.623131000000
v -613.255249000000 7.795131000000 6.673702000000
v -613.431091000000 7.859835000000 6.704124000000
v -613.512695000000 7.920285000000 6.697117000000
v -613.593201000000 7.992424000000 6.703555000000
v -613.674927000000 8.074594000000 6.719832000000
v -613.813965000000 8.153811000000 6.835206000000
v -613.758057000000 8.168686000000 6.746807000000
v -613.900940000000 8.234135000000 6.876479000000
v -613.972473000000 8.354869000000 6.880726000000
v -614.112671000000 8.455286000000 6.997437000000
v -610.707458000000 7.568954000000 6.487329000000
v -610.105652000000 7.529804000000 6.321650000000
v -611.054504000000 7.614911000000 6.585454000000
v -613.108948000000 7.763584000000 6.568751000000
v -613.011108000000 7.739886000000 6.567065000000
v -613.204590000000 7.800377000000 6.580840000000
v -613.272827000000 7.856779000000 6.548247000000
v -613.820557000000 8.249899000000 6.764308000000
v -611.941227054295 7.647304127140 6.710428525405
v -611.514619010652 7.609077682008 7.242966839872
v -611.794294711153 7.637907368211 6.876940481328
v -612.761719000000 7.710892000000 6.470071000000
v -612.609558000000 7.710609000000 6.383354000000
v -612.958313000000 7.750903000000 6.472282000000
v -612.861145000000 7.726086000000 6.469582000000
v -613.054932000000 7.778476000000 6.478429000000
v -613.152588000000 7.810684000000 6.490170000000
v -613.193726000000 7.857069000000 6.474259000000
v -613.672546000000 8.157072000000 6.659280000000
v -611.203247000000 7.632059000000 6.484914000000
v -612.403748000000 7.729625000000 6.212429000000
v -612.106750000000 7.688592000000 6.216210000000
v -612.807922000000 7.740145000000 6.379365000000
v -612.905273000000 7.764653000000 6.383392000000
v -612.997498000000 7.805470000000 6.397562000000
v -613.090759000000 7.842851000000 6.412278000000
v -610.955750000000 7.600410000000 6.378921000000
v -611.706116000000 7.658786000000 6.033358000000
v -611.156250000000 7.615060000000 6.162076000000
v -611.956482000000 7.678046000000 6.121593000000
v -612.655396000000 7.741602000000 6.294501000000
v -612.502502000000 7.745988000000 6.210568000000
v -612.848633000000 7.791945000000 6.302428000000
v -612.753296000000 7.763236000000 6.295458000000
v -612.941284000000 7.827926000000 6.315545000000
v -612.697144000000 7.792694000000 6.216885000000
v -612.600708000000 7.766170000000 6.211541000000
v -612.789734000000 7.825985000000 6.231455000000
v -612.880066000000 7.861881000000 6.252155000000
v -612.948303000000 7.871391000000 6.277334000000
v -610.704102000000 7.588301000000 5.887762000000
v -611.597314228443 7.650586161041 6.466475256378
v -611.206726000000 7.616863000000 5.850617000000
v -612.351379000000 7.744347000000 6.123717000000
v -612.200928000000 7.733174000000 6.028635000000
v -612.102966000000 7.712274000000 6.026298000000
v -612.448975000000 7.766973000000 6.126947000000
v -612.545471000000 7.794022000000 6.131606000000
v -612.639465000000 7.824052000000 6.141103000000
v -612.730896000000 7.864032000000 6.161279000000
v -611.903320000000 7.694124000000 5.832167000000
v -612.395081000000 7.787136000000 6.041711000000
v -612.298828000000 7.757715000000 6.034457000000
v -612.489563000000 7.821568000000 6.052029000000
v -610.452942000000 7.573161000000 6.007975000000
v -612.149658000000 7.739635000000 5.937304000000
v -612.245972000000 7.769182000000 5.943767000000
v -612.340942000000 7.804717000000 5.955108000000
v -612.433960000000 7.846117000000 5.970817000000
v -612.194214000000 7.777897000000 5.852760000000
v -612.143005000000 7.783728000000 5.759824000000
v -612.047424000000 7.745100000000 5.745646000000
v -612.288086000000 7.819500000000 5.867698000000
v -612.323608000000 7.881500000000 5.800234000000
v -610.804871000000 7.592191000000 5.472755000000
v -610.658569000000 7.558813000000 5.160569000000
v -610.510437000000 7.534704000000 5.261801000000
v -611.655151000000 7.660987000000 5.534187000000
v -611.404175000000 7.642570000000 5.443667000000
v -611.951416000000 7.714456000000 5.738585000000
v -611.996765000000 7.744100000000 5.647475000000
v -611.851196000000 7.705678000000 5.538270000000
v -612.236267000000 7.830350000000 5.777852000000
v -610.253784000000 7.553247000000 6.017871000000
v -610.506348000000 7.559318000000 5.682212000000
v -611.052185000000 7.627860000000 5.368142000000
v -610.854187000000 7.599893000000 5.574076000000
v -611.947083000000 7.741872000000 5.549644000000
v -612.093262000000 7.787197000000 5.666029000000
v -612.183472000000 7.836838000000 5.684538000000
v -612.225037000000 7.907018000000 5.621324000000
v -610.261414000000 7.506258000000 5.373785000000
v -612.039917000000 7.788793000000 5.567826000000
v -612.132202000000 7.841741000000 5.590724000000
v -611.050354000000 7.641938000000 5.171598000000
v -610.902161000000 7.615976000000 5.065484000000
v -611.801086000000 7.702149000000 5.439192000000
v -611.703735000000 7.675374000000 5.432804000000
v -611.553589000000 7.662176000000 5.335149000000
v -611.896606000000 7.738163000000 5.449943000000
v -611.989807000000 7.789605000000 5.471669000000
v -612.080750000000 7.847997000000 5.497708000000
v -612.175476000000 7.917159000000 5.530312000000
v -611.299133000000 7.660188000000 5.261492000000
v -611.841919000000 7.738415000000 5.348445000000
v -611.652527000000 7.677749000000 5.336686000000
v -611.937073000000 7.789040000000 5.373495000000
v -612.032104000000 7.855693000000 5.405499000000
v -612.123352000000 7.927974000000 5.439856000000
v -612.188171000000 7.982701000000 5.465617000000
v -611.148987000000 7.659464000000 5.174217000000
v -611.599792000000 7.689702000000 5.244471000000
v -611.446411000000 7.695295000000 5.163288000000
v -611.786438000000 7.749560000000 5.259912000000
v -611.695557000000 7.715868000000 5.247397000000
v -612.022583000000 7.931430000000 5.294202000000
v -611.831726000000 7.816195000000 5.197167000000
v -612.101318000000 8.019187000000 5.315513000000
v -610.262085000000 7.502328000000 5.168293000000
v -611.346191000000 7.683760000000 5.167683000000
v -611.642029000000 7.735428000000 5.165890000000
v -611.545349000000 7.712687000000 5.162195000000
v -611.735107000000 7.768453000000 5.178277000000
v -610.755554000000 7.586476000000 4.964167000000
v -611.097534000000 7.665274000000 5.080090000000
v -611.293030000000 7.703271000000 5.084576000000
v -611.391541000000 7.719881000000 5.081725000000
v -611.585938000000 7.765458000000 5.089319000000
v -611.680664000000 7.796127000000 5.099822000000
v -611.707214000000 7.852768000000 5.057172000000
v -611.789063000000 7.927139000000 5.062739000000
v -611.947632000000 8.006420000000 5.149153000000
v -610.852417000000 7.612401000000 4.968313000000
v -611.046265000000 7.670667000000 4.986619000000
v -610.897705000000 7.644783000000 4.881048000000
v -610.992859000000 7.680353000000 4.892722000000
v -611.239380000000 7.726027000000 4.999091000000
v -611.281799000000 7.779804000000 4.924492000000
v -611.433899000000 7.772257000000 5.006495000000
v -611.378357000000 7.806601000000 4.930589000000
v -611.459656000000 7.825384000000 4.952380000000
v -611.542480000000 7.885478000000 4.943700000000
v -610.510437000000 7.534102000000 5.056620000000
v -610.801453000000 7.612404000000 4.869959000000
v -610.749512000000 7.620265000000 4.778599000000
v -610.653137000000 7.591059000000 4.771301000000
v -611.183472000000 7.744586000000 4.912239000000
v -610.508240000000 7.546649000000 4.863169000000
v -610.845581000000 7.651820000000 4.788139000000
v -610.939880000000 7.689557000000 4.801321000000
v -611.034973000000 7.731481000000 4.817998000000
v -611.227112000000 7.811067000000 4.846396000000
v -611.294800000000 7.857711000000 4.839090000000
v -611.377136000000 7.918673000000 4.831512000000
v -610.503357000000 7.577271000000 4.677351000000
v -610.317383000000 7.555436000000 4.667044000000
v -610.723267000000 7.644549000000 4.672714000000
v -610.645752000000 7.643228000000 4.600506000000
v -610.806519000000 7.697060000000 4.658875000000
v -610.886719000000 7.704737000000 4.714522000000
v -610.983093000000 7.753499000000 4.734293000000
v -611.051941000000 7.816790000000 4.719483000000
v -611.294189000000 7.933579000000 4.773838000000
v -610.567078000000 7.644952000000 4.529006000000
v -610.973022000000 7.822318000000 4.650613000000
v -610.974304000000 7.901344000000 4.586544000000
v -610.809814000000 7.757870000000 4.578893000000
v -610.571350000000 7.702129000000 4.443157000000
v -610.394653000000 7.618121000000 4.503675000000
v -610.485779000000 7.716141000000 4.380558000000
v -611.768005000000 7.600167000000 17.985893000000
v -610.660095492896 7.494511747157 18.197479397664
v -611.722229000000 7.599361000000 17.695930000000
v -613.051575000000 7.559479000000 17.457764000000
v -612.977295000000 7.542391000000 17.492134000000
v -613.041565000000 7.550887000000 17.592613000000
v -611.722168000000 7.550930000000 17.055355000000
v -612.782959000000 7.524764000000 16.797346000000
v -611.008713617878 7.490813947146 15.847337735335
v -611.358608960742 7.505974774071 15.771836334564
v -611.918030000000 7.571103000000 17.265450000000
v -612.072510000000 7.556120000000 17.143890000000
v -612.273254000000 7.542075000000 16.929243000000
v -612.174316000000 7.540291000000 16.726685000000
v -612.784790000000 7.575902000000 16.316360000000
v -610.698408140153 7.483869624268 16.272672164775
v -612.318726000000 7.558984000000 16.080526000000
v -612.784973000000 7.576114000000 15.777782000000
v -612.387777369051 7.558734392788 15.751290240203
v -612.684265000000 7.562527000000 15.423495000000
v -612.972534000000 7.598826000000 15.715996000000
v -612.922546000000 7.595658000000 15.414318000000
v -612.872620000000 7.588223000000 15.106884000000
v -612.740754127010 7.561633743380 14.444177389152
v -612.638105555081 7.558372032671 14.504157474333
v -613.070129000000 7.629204000000 14.924216000000
v -613.123718000000 7.618873000000 14.628627000000
v -613.223267000000 7.600843000000 14.397214000000
v -613.423401000000 7.600165000000 14.192213000000
v -614.699341000000 7.661573000000 13.577464000000
v -614.326416000000 7.604530000000 13.939322000000
v -614.902588000000 7.678049000000 13.566224000000
v -614.696106000000 7.668952000000 13.400848000000
v -615.341822112711 7.683932714788 12.934412577482
v -615.425354000000 7.681355000000 12.627294000000
v -615.633362000000 7.692469000000 12.431763000000
v -615.679504000000 7.711443000000 11.984376000000
v -617.086914000000 8.174845000000 9.923838000000
v -617.036926000000 8.196444000000 9.838418000000
v -616.941162000000 8.148758000000 9.815142000000
v -610.010925000000 11.801376000000 5.137877000000
v -611.254333000000 9.705764000000 5.053727000000
v -610.572449000000 8.742980000000 3.933730000000
v -610.763000000000 8.845346000000 4.148630000000
v -610.495544000000 8.898956000000 3.931751000000
v -610.501770000000 8.802878000000 3.895594000000
v -610.566528000000 8.644967000000 3.917873000000
v -610.638367000000 8.679864000000 3.979451000000
v -610.501282000000 8.709000000000 3.869537000000
v -610.546570000000 8.539393000000 3.924911000000
v -610.626038000000 8.579327000000 3.972323000000
v -610.727966000000 8.449549000000 4.109206000000
v -610.750549000000 8.548849000000 4.095060000000
v -610.646362000000 8.460013000000 4.027606000000
v -610.697266000000 8.613897000000 4.034233000000
v -610.463867000000 8.582678000000 3.843774000000
v -610.409424000000 8.328116000000 3.895109000000
v -610.528564000000 9.117664000000 4.097260000000
v -610.322266000000 9.915516000000 4.320583000000
v -610.406067000000 9.644522000000 4.256325000000
v -610.770630000000 9.439158000000 4.442974000000
v -610.067993000000 9.861605000000 4.064579000000
v -610.300842000000 9.386063000000 4.028694000000
v -610.767456000000 8.749699000000 4.115795000000
v -610.728210000000 9.123979000000 4.271772000000
v -610.818726000000 8.584987000000 4.159166000000
v -610.828796000000 8.686581000000 4.166763000000
v -610.830078000000 8.782828000000 4.187926000000
v -610.956726000000 8.851102000000 4.333734000000
v -610.968262000000 9.447383000000 4.621907000000
v -611.061768000000 9.106249000000 4.556734000000
v -610.280457000000 9.079028000000 3.825134000000
v -610.730042000000 8.355475000000 4.146082000000
v -610.798218000000 8.356096000000 4.203159000000
v -611.165039000000 9.454617000000 4.803022000000
v -611.186646000000 9.269624000000 4.725553000000
v -611.373718000000 9.370265000000 4.944657000000
v -611.232117000000 8.606327000000 4.491401000000
v -611.783020000000 9.293654000000 5.259801000000
v -611.734070000000 9.662741000000 5.425239000000
v -611.414368000000 8.996503000000 4.788845000000
v -611.443359000000 8.618833000000 4.650953000000
v -611.574219000000 8.785040000000 4.811088000000
v -611.441406000000 8.358031000000 4.654705000000
v -611.431519000000 8.456432000000 4.631721000000
v -611.295044000000 8.316780000000 4.565928000000
v -611.580750000000 8.690533000000 4.777638000000
v -611.861328000000 8.642729000000 4.976493000000
v -611.888428000000 8.953259000000 5.171001000000
v -611.650391000000 8.532476000000 4.792064000000
v -611.587036000000 8.400325000000 4.745572000000
v -611.856079000000 8.445106000000 4.935526000000
v -611.662781000000 8.374044000000 4.806596000000
v -611.749268000000 8.248107000000 4.889975000000
v -611.909851000000 8.356482000000 4.984545000000
v -611.956848000000 9.484000000000 5.519529000000
v -612.123230000000 9.083168000000 5.486431000000
v -611.929688000000 8.580369000000 5.015687000000
v -611.988586000000 8.710778000000 5.120302000000
v -611.994019000000 8.395240000000 5.053346000000
v -612.180664000000 8.717340000000 5.308987000000
v -612.064697000000 8.554430000000 5.124492000000
v -612.191528000000 8.624059000000 5.270213000000
v -612.307922000000 9.185623000000 5.710404000000
v -612.208374000000 9.523450000000 5.785851000000
v -612.194458000000 8.526214000000 5.237867000000
v -612.200378000000 8.432654000000 5.232843000000
v -612.070618000000 8.385672000000 5.113486000000
v -612.375793000000 8.722485000000 5.490341000000
v -612.427307000000 8.849691000000 5.603149000000
v -612.258240000000 8.560912000000 5.310502000000
v -612.384705000000 8.628922000000 5.454248000000
v -612.264832000000 8.472696000000 5.300249000000
v -612.330566000000 8.511985000000 5.371143000000
v -612.406372000000 9.653485000000 6.033672000000
v -612.484497000000 9.970718000000 6.276487000000
v -612.445557000000 9.157020000000 5.811030000000
v -612.441772000000 8.659729000000 5.532726000000
v -612.437622000000 8.755994000000 5.563341000000
v -612.384521000000 8.455157000000 5.437078000000
v -612.441101000000 8.492673000000 5.516215000000
v -612.501892000000 8.790619000000 5.634308000000
v -612.626404000000 8.759551000000 5.754147000000
v -612.684021000000 8.888998000000 5.859745000000
v -612.687317000000 8.792621000000 5.829516000000
v -612.503723000000 8.693069000000 5.604308000000
v -612.703247000000 9.200220000000 6.068824000000
v -612.886902000000 9.379581000000 6.315044000000
v -612.725660896325 9.688790850463 6.340558231235
v -612.705200000000 8.601542000000 5.828343000000
v -612.747437000000 8.825095000000 5.904439000000
v -612.878174000000 8.797393000000 6.020554000000
v -612.877380000000 8.894838000000 6.046112000000
v -612.868469000000 8.989671000000 6.084056000000
v -612.772522000000 8.660604000000 5.896308000000
v -612.938110000000 8.927360000000 6.120181000000
v -613.081421000000 8.982215000000 6.258593000000
v -612.955505000000 8.805664000000 6.096748000000
v -612.913635000000 8.711332000000 6.051496000000
v -613.086609000000 8.885202000000 6.231309000000
v -610.919678000000 8.085712000000 4.430980000000
v -610.848267000000 8.198556000000 4.316085000000
v -610.734985000000 7.919059000000 4.382514000000
v -610.919495000000 8.266091000000 4.340865000000
v -610.851990000000 8.284816000000 4.267444000000
v -610.773804000000 8.223486000000 4.250410000000
v -610.645813000000 8.011937000000 4.264430000000
v -611.141541000000 8.373149000000 4.449665000000
v -611.144409000000 8.277448000000 4.483261000000
v -611.129700000000 8.044498000000 4.596894000000
v -611.285278000000 8.192620000000 4.612810000000
v -610.733154000000 7.834413000000 4.440079000000
v -611.447510000000 8.262600000000 4.686402000000
v -611.595093000000 8.302224000000 4.770786000000
v -611.454224000000 8.169829000000 4.732698000000
v -611.459412000000 7.989145000000 4.831668000000
v -611.706421000000 8.033170000000 4.950530000000
v -611.784546000000 8.113804000000 4.965141000000
v -611.801331000000 8.135626000000 4.977547000000
v -628.974548000000 10.279153000000 21.078440000000
v -629.374268000000 10.111430000000 21.364855000000
v -629.226563000000 10.699288000000 21.538208000000
v -629.269983460800 10.235941310547 21.333002918044
v -629.635254000000 10.724339000000 21.921509000000
v -629.545044000000 10.428723000000 21.665918000000
v -629.321960000000 11.295490000000 21.996836000000
v -629.032471000000 11.406552000000 21.808630000000
v -629.215792377061 11.122668699325 21.793969322952
v -628.307495000000 11.654517000000 21.294573000000
v -628.171997000000 11.448155000000 21.030098000000
v -628.576416000000 11.173004000000 21.213781000000
v -629.418112244742 11.027341857307 21.915652290088
v -628.557434000000 11.695676000000 21.555786000000
v -627.751526000000 11.653355000000 20.777224000000
v -627.655396000000 12.185962000000 21.054228000000
v -627.990121422784 11.687991292067 21.022724841135
v -627.844903147142 11.746787704540 20.928241994653
v -627.134949000000 13.159108000000 21.204611000000
v -627.367310000000 12.832872000000 21.191505000000
v -627.407532000000 13.275296000000 21.526354000000
v -627.096130000000 14.025604000000 21.640669000000
v -627.141418000000 13.698207000000 21.524584000000
v -627.342285000000 14.004993000000 21.822233000000
v -627.197693000000 13.377660000000 21.402622000000
v -626.926331000000 13.262784000000 21.077063000000
v -626.863403000000 13.578916000000 21.206467000000
v -625.632935000000 15.819237000000 21.400709000000
v -625.823547000000 15.644546000000 21.460426000000
v -625.694641000000 16.037321000000 21.597483000000
v -625.506348000000 16.213343000000 21.536900000000
v -625.427551000000 16.697617000000 21.717751000000
v -625.130981000000 16.804193000000 21.534748000000
v -625.151794000000 16.401423000000 21.355886000000
v -624.831909000000 16.909101000000 21.354372000000
v -624.974731000000 17.120264000000 21.611895000000
v -624.856384000000 16.508980000000 21.172739000000
v -624.510559000000 17.713087000000 21.555950000000
v -624.546753000000 18.092838000000 21.814863000000
v -624.275391000000 18.275141000000 21.693190000000
v -623.963318000000 18.550108000000 21.561596000000
v -628.783264000000 11.365360000000 21.547861000000
v -627.723206000000 12.407795000000 21.248425000000
v -628.118469000000 12.364538000000 21.562019000000
v -626.353943000000 14.024053000000 21.018185000000
v -626.417847000000 13.708777000000 20.891525000000
v -626.552124000000 14.864613000000 21.643457000000
v -626.886597000000 15.138241000000 22.084969000000
v -626.529724000000 15.563521000000 22.027229000000
v -626.603698745243 15.175681816822 21.866489833527
v -626.831421000000 14.211992000000 21.513559000000
v -626.838928000000 14.513980000000 21.711731000000
v -626.462158000000 14.569167000000 21.384823000000
v -626.280273000000 15.046654000000 21.522491000000
v -626.107544000000 14.757321000000 21.205156000000
v -623.666382000000 19.131866000000 21.621765000000
v -623.989746000000 18.864162000000 21.745352000000
v -622.595947000000 20.702192000000 21.658937000000
v -622.648746434782 20.263263564216 21.459672051051
v -622.193359000000 21.505688000000 21.820505000000
v -622.047852000000 21.360735000000 21.625305000000
v -621.795044000000 21.020039000000 21.163141000000
v -621.813599000000 21.388632000000 21.435238000000
v -621.314941000000 22.375919000000 21.566174000000
v -621.147339000000 22.089827000000 21.244951000000
v -621.597595000000 21.962824000000 21.558237000000
v -621.700562000000 22.266768000000 21.804714000000
v -621.832071408286 21.929004651219 21.738197176657
v -621.235901000000 21.849436000000 21.178579000000
v -621.412964000000 21.368755000000 21.044912000000
v -621.625435983190 21.429322525879 21.283209322417
v -620.765747000000 23.211348000000 21.574604000000
v -620.656860000000 22.606646000000 21.126633000000
v -621.336304000000 22.686455000000 21.754656000000
v -620.928284342519 22.825781676528 21.487393155720
v -620.926923692783 22.972056860988 21.572061263611
v -628.090393000000 10.742069000000 20.603746000000
v -628.505249000000 10.473712000000 20.779921000000
v -628.203735000000 11.290281000000 20.965326000000
v -628.161203379997 10.926696149935 20.750027468343
v -628.182190000000 12.583424000000 21.758694000000
v -627.906921000000 12.763604000000 21.639631000000
v -626.785828000000 14.063851000000 21.387377000000
v -626.661488433651 13.939402381907 21.224319847378
v -625.769348000000 15.253207000000 21.216230000000
v -625.954956000000 15.075472000000 21.278322000000
v -624.701538000000 17.300768000000 21.493084000000
v -623.770264000000 19.198431000000 21.747900000000
v -620.531616000000 23.001596000000 21.261564000000
v -620.160156000000 24.723799000000 21.991468000000
v -619.875244000000 24.838112000000 21.800810000000
v -620.152710000000 24.124563000000 21.591726000000
v -620.080349603509 24.436149783451 21.728518821359
v -619.726013000000 24.088520000000 21.219580000000
v -619.766602000000 23.698627000000 21.026785000000
v -620.121948000000 23.808126000000 21.408606000000
v -619.565430000000 25.057856000000 21.673471000000
v -619.638123000000 24.566957000000 21.409094000000
v -628.453674000000 12.164000000000 21.756512000000
v -628.374280535389 12.048495563030 21.607467295918
v -627.581543000000 13.029907000000 21.519613000000
v -625.814697000000 14.866401000000 21.019567000000
v -625.366577000000 15.529366000000 21.031101000000
v -624.840027000000 15.131711000000 20.328747000000
v -625.174805000000 15.406177000000 20.768867000000
v -624.523682000000 15.641362000000 20.322916000000
v -624.598661507332 15.536087728344 20.332574978961
v -625.281616000000 16.009539000000 21.218056000000
v -624.756531000000 16.444788000000 21.044302000000
v -624.548401000000 16.786577000000 21.037853000000
v -622.612134522291 20.064586394037 21.308928044985
v -621.194349116340 22.445380015100 21.500518622729
v -620.558228000000 23.850672000000 21.772184000000
v -619.436462000000 24.857351000000 21.422024000000
v -619.437866000000 24.427317000000 21.167212000000
v -626.113098000000 14.523186000000 21.078133000000
v -626.268308728984 14.321432842881 21.100839016922
v -621.001197735255 22.347627436963 21.272696516255
v -620.556030000000 23.313732000000 21.449717000000
v -620.678589000000 23.452589000000 21.639853000000
v -619.368835000000 24.065372000000 20.894714000000
v -628.874451000000 10.829813000000 21.274492000000
v -624.132080000000 16.756840000000 20.659851000000
v -622.540205472847 19.957871595066 21.179688239381
v -619.010193000000 24.318867000000 20.758924000000
v -626.952332000000 12.804258000000 20.811401000000
v -620.825745000000 22.120968000000 20.998545000000
v -620.032776000000 23.512768000000 21.152758000000
v -627.210815000000 12.554061000000 20.860327000000
v -626.642040843416 14.150761163520 21.315770139230
v -625.602539000000 14.967905000000 20.894857000000
v -625.441772000000 14.745703000000 20.649448000000
v -625.068359000000 15.872784000000 20.971008000000
v -624.844360000000 16.204174000000 20.978092000000
v -624.885681000000 16.349667000000 21.109732000000
v -624.537659000000 16.482569000000 20.841982000000
v -621.015869000000 21.648573000000 20.855751000000
v -619.914307000000 23.139795000000 20.833965000000
v -619.643188000000 23.181986000000 20.622118000000
v -625.792786000000 14.317418000000 20.710539000000
v -626.289225959226 15.557994764884 21.815707140400
v -626.338426684825 15.375401969962 21.756416142412
v -624.406494000000 16.576490000000 20.778233000000
v -621.406799000000 22.910187000000 21.945522000000
v -627.960693000000 11.074622000000 20.660456000000
v -628.619364737475 11.068104829510 21.192768485459
v -627.705322000000 11.504883000000 20.649300000000
v -626.163025000000 13.663680000000 20.634430000000
v -626.386536000000 13.332070000000 20.627853000000
v -625.234924000000 15.088296000000 20.642076000000
v -624.682983000000 15.922339000000 20.650356000000
v -621.423706000000 20.900534000000 20.790756000000
v -621.605043725494 21.774302812941 21.462071231124
v -628.421387000000 10.317982000000 20.616571000000
v -628.697937000000 10.212384000000 20.796831000000
v -627.879944000000 10.844626000000 20.478495000000
v -627.255554000000 12.166814000000 20.662783000000
v -626.721252000000 12.833910000000 20.619272000000
v -626.691170156440 13.183501188789 20.812316208168
v -626.877022655625 13.276227644457 21.040469584668
v -625.638474504968 14.548324970406 20.706280358878
v -627.283081000000 11.471417000000 20.274958000000
v -627.592590000000 11.670270000000 20.652372000000
v -627.478210000000 11.834443000000 20.657797000000
v -627.096924000000 11.886119000000 20.335264000000
v -627.092407000000 12.418562000000 20.664433000000
v -626.009338000000 13.981155000000 20.710056000000
v -624.360718000000 16.428101000000 20.650055000000
v -623.857251211588 17.411979267512 20.810777074569
v -623.885468734821 17.621426824980 20.949281917058
v -620.749817000000 21.358978000000 20.486389000000
v -621.256714000000 21.149817000000 20.795115000000
v -621.054441986025 21.449760643726 20.784299534129
v -620.469604000000 22.010786000000 20.617649000000
v -620.585043153953 21.947523703940 20.676620276487
v -620.753772427651 21.683825139121 20.666179090800
v -619.291870000000 23.698883000000 20.630079000000
v -628.480547553408 11.070773475266 21.078977724980
v -627.570007000000 11.358447000000 20.466040000000
v -627.621521000000 11.035090000000 20.346577000000
v -626.947083000000 12.206470000000 20.406427000000
v -626.515076000000 12.404290000000 20.163260000000
v -626.717944481175 12.589604220565 20.457936316130
v -626.334045000000 12.882208000000 20.300505000000
v -626.561567496257 12.956723072893 20.551868834465
v -625.820190000000 14.156713000000 20.648645000000
v -625.786377000000 13.778701000000 20.388597000000
v -625.415710000000 14.134587000000 20.262035000000
v -625.576056638657 14.419749261346 20.576278369248
v -624.983093000000 14.807383000000 20.262539000000
v -624.225342000000 16.281921000000 20.466431000000
v -624.526733000000 15.940807000000 20.523909000000
v -623.808389970068 17.901573824441 21.036382150224
v -620.284302000000 22.723795000000 20.880453000000
v -620.215179604923 23.073919163196 21.043252025037
v -619.987854000000 22.661005000000 20.620832000000
v -619.710510000000 22.852657000000 20.491852000000
v -619.522073337572 23.557840711355 20.740210413327
v -628.045288000000 10.594358000000 20.475227000000
v -628.221619000000 10.187046000000 20.347229000000
v -626.625082303183 12.636545681214 20.408472418879
v -625.965454000000 13.299391000000 20.253208000000
v -626.089524958557 13.303308247509 20.360000686036
v -626.192751540970 14.090720024553 20.919182826540
v -625.261817628272 14.697580852697 20.454651994121
v -625.385747104650 14.269799233511 20.314756635075
v -624.974312516025 15.869882798594 20.883132312786
v -623.909668000000 16.316837000000 20.216640000000
v -620.935791000000 20.051971000000 19.814745000000
v -621.220063116166 19.881382890998 19.962941570819
v -621.500587972298 20.093083051458 20.339083671390
v -621.416355665282 20.113833289843 20.277146801306
v -620.657776000000 20.764860000000 20.025303000000
v -621.209595000000 21.000462000000 20.669018000000
v -621.250979409395 20.936259639587 20.663010969676
v -621.080400717669 20.853290677009 20.457302533314
v -620.013069722306 23.065854305766 20.869737818848
v -623.575947955555 17.242325179958 20.468888172146
v -621.063642213435 20.351004205182 20.116269187051
v -621.008634141788 20.403066118955 20.101380021257
v -620.815494327930 20.454517652294 19.965638016525
v -620.455933000000 22.239716000000 20.749834000000
v -620.286316000000 21.715305000000 20.306314000000
v -620.563958814539 21.712781777170 20.530242034592
v -619.792480000000 22.531836000000 20.346600000000
v -619.935242000000 22.223047000000 20.280254000000
v -627.734741000000 10.585142000000 20.160774000000
v -628.024231000000 10.228253000000 20.175358000000
v -627.578125000000 10.888371000000 20.216520000000
v -624.527222000000 15.406283000000 20.198002000000
v -624.640577359523 15.823128871629 20.547445215396
v -624.152344000000 16.056763000000 20.277554000000
v -620.774339046786 21.045876098077 20.308706719002
v -620.977825452386 21.064980850980 20.502871523696
v -620.140137000000 22.099218000000 20.392761000000
v -620.151000888044 22.351902507890 20.562628011948
v -626.458252000000 11.951839000000 19.839113000000
v -626.522140696873 12.120562753525 19.995963581031
v -626.624848042174 11.972752557549 19.991941671116
v -626.834534000000 11.599279000000 19.961792000000
v -626.889745345677 11.841694592200 20.138782552144
v -625.528687000000 13.731690000000 20.135742000000
v -620.422424000000 21.134428000000 20.061153000000
v -620.649726459214 21.406448042103 20.429055613342
v -620.633878872771 21.045723986871 20.185461254935
v -627.008362000000 11.116572000000 19.831028000000
v -626.968784983342 11.433142864202 19.981095775041
v -627.281952729323 11.164692112249 20.103675818290
v -627.083679117085 11.098838669141 19.888887834122
v -626.009521000000 12.852017000000 19.974499000000
v -626.077576000000 12.539272000000 19.840836000000
v -626.343126404996 12.558728682664 20.101555389561
v -624.408569000000 15.092183000000 19.962555000000
v -624.125183000000 15.682543000000 20.013081000000
v -623.934143000000 15.619349000000 19.832121000000
v -624.192078000000 15.191053000000 19.840076000000
v -627.305176000000 10.772680000000 19.891495000000
v -625.586182000000 13.352864000000 19.927389000000
v -625.894793485926 13.099909931181 20.042215103385
v -624.909790000000 14.582391000000 20.073524000000
v -625.076538000000 14.094951000000 19.947741000000
v -625.315247000000 13.832747000000 20.010433000000
v -624.583130000000 14.610061000000 19.831917000000
v -624.614541816184 14.857323791302 19.995674165871
v -623.897766000000 16.011997000000 20.021759000000
v -626.190491000000 12.136275000000 19.714373000000
v -619.928589000000 21.873974000000 20.084925000000
v -620.007019000000 21.551212000000 19.943287000000
v -620.214512432475 21.438538557710 20.063160981813
v -624.743958000000 14.356837000000 19.831480000000
v -626.329407000000 11.809568000000 19.650953000000
v -626.848511000000 11.133039000000 19.706778000000
v -626.440063000000 11.405353000000 19.527367000000
v -626.554498884263 11.598266098254 19.726531184281
v -626.549316000000 11.237727000000 19.526297000000
v -625.555420000000 12.976625000000 19.664692000000
v -625.793368024228 12.975838646511 19.867563180849
v -625.573792000000 12.750423000000 19.528616000000
v -624.975891000000 14.030053000000 19.819750000000
v -625.149536000000 13.487822000000 19.605721000000
v -625.381106094474 13.505007365171 19.839640614987
v -620.649963000000 20.162039000000 19.643623000000
v -620.785095000000 19.675768000000 19.484470000000
v -621.114059404539 19.699882665116 19.771825376720
v -621.066472452012 19.776190754111 19.773665573527
v -621.453125000000 18.898838000000 19.627855000000
v -621.647985055486 19.219554176590 19.958637481455
v -627.060669000000 10.601184000000 19.540216000000
v -627.405823000000 10.339483000000 19.690182000000
v -627.476929000000 9.926034000000 19.505844000000
v -627.960083000000 10.128747000000 20.050020000000
v -627.406128000000 10.167255000000 19.588528000000
v -625.263062000000 13.323601000000 19.601971000000
v -624.304199000000 15.025216000000 19.838005000000
v -621.725708000000 18.717352000000 19.747396000000
v -620.213928000000 20.911371000000 19.749800000000
v -620.509460000000 20.558105000000 19.758774000000
v -620.718262000000 20.264812000000 19.765509000000
v -625.640442000000 12.436649000000 19.395939000000
v -626.003264858161 12.394152727218 19.693452154682
v -621.821167000000 18.481361000000 19.675598000000
v -622.097290000000 17.826746000000 19.548073000000
v -622.049574943099 18.111919581169 19.661233792114
v -622.273232296223 17.947728361094 19.757882164553
v -624.696106000000 14.207110000000 19.705706000000
v -624.679504000000 13.840083000000 19.430927000000
v -624.986267000000 13.502446000000 19.483383000000
v -624.504089000000 14.381083000000 19.644102000000
v -624.298340000000 14.724349000000 19.638714000000
v -623.848572000000 15.386110000000 19.651138000000
v -624.037354000000 14.913228000000 19.508749000000
v -623.729248000000 15.250206000000 19.456776000000
v -621.704529000000 17.574867000000 19.031105000000
v -622.185425000000 17.289345000000 19.279430000000
v -622.093015663393 17.579084705243 19.383826017088
v -626.782532000000 10.792354000000 19.411964000000
v -626.125183000000 11.916251000000 19.519958000000
v -620.779053000000 19.326900000000 19.288630000000
v -621.146659027708 19.125112092519 19.490931071419
v -625.112305000000 13.107847000000 19.347073000000
v -624.468628000000 13.942114000000 19.305323000000
v -621.270630000000 18.585939000000 19.267233000000
v -624.283997000000 14.417886000000 19.445665000000
v -621.708862000000 17.874569000000 19.230156000000
v -621.850614046299 18.087335720765 19.477315824437
v -621.460022000000 18.130613000000 19.174299000000
v -621.607638552351 18.095105133322 19.275140886474
v -621.523391717246 18.424810061083 19.391759126313
v -621.149428946949 19.310618257935 19.593702622290
v -621.372058822874 19.419294764471 19.836232442631
v -621.075822153303 19.462810271876 19.613179453199
v -626.395935000000 11.257985000000 19.396749000000
v -626.002014000000 11.480436000000 19.122416000000
v -626.072529912344 11.596619336765 19.267239333869
v -625.749512000000 11.972111000000 19.190189000000
v -625.854607567926 12.100622123396 19.379375558863
v -625.903461939641 11.769548147219 19.210821370172
v -625.377930000000 12.624753000000 19.267799000000
v -620.926270000000 18.848074000000 19.116665000000
v -620.885777258700 19.024347740128 19.192424542151
v -621.130838529608 18.986051140316 19.390668339718
v -624.702820000000 13.379581000000 19.168329000000
v -623.860291000000 14.858843000000 19.316759000000
v -626.088440000000 11.238940000000 19.057184000000
v -626.296936000000 10.933308000000 19.072922000000
v -626.320518350364 11.004543450293 19.145660136902
v -625.489380000000 12.161200000000 19.061687000000
v -624.320801000000 13.728878000000 19.048159000000
v -623.786682000000 14.633235000000 19.127747000000
v -624.051147000000 14.149399000000 19.049541000000
v -624.121480978066 14.269875332680 19.195557943962
v -623.463501000000 15.035501000000 19.082169000000
v -624.546997000000 13.101188000000 18.836725000000
v -624.635132000000 12.860744000000 18.768660000000
v -625.272734213715 12.751602114703 19.257512615705
v -625.217280659725 12.867728801680 19.283936482407
v -622.267326077537 17.578006401912 19.541346271917
v -622.487137037003 17.480021111022 19.669376092961
v -625.057068000000 12.359132000000 18.817043000000
v -625.135534163232 12.329370703533 18.865468924780
v -625.016076155659 12.656550506788 18.971438701508
v -624.921068078712 12.744239200353 18.944384090056
v -625.520935000000 12.003468000000 18.997528000000
v -625.713013000000 11.591938000000 18.932308000000
v -622.367004000000 16.871033000000 19.221989000000
v -621.948242000000 17.077435000000 18.967926000000
v -625.992615000000 11.177250000000 18.925322000000
v -624.476379000000 13.412429000000 18.972622000000
v -623.335548577540 15.154557131309 19.043444181257
v -621.431580000000 17.755871000000 18.909290000000
v -623.435242000000 14.286286000000 18.593578000000
v -623.885382405436 14.425284891606 19.080911522949
v -623.629948770521 14.274808718580 18.758218508691
v -623.473046715116 14.611168952096 18.838854427357
v -623.603953240811 14.584322023919 18.935883790475
v -620.925354000000 18.416328000000 18.864588000000
v -621.142029000000 17.954500000000 18.762428000000
v -621.293473820939 18.083044862886 18.987972557479
v -621.201141084213 18.343350507684 19.066913019597
v -625.442566000000 11.774819000000 18.809694000000
v -624.110962000000 13.831134000000 18.921534000000
v -624.175049000000 13.456632000000 18.710575000000
v -623.735229000000 13.887034000000 18.594412000000
v -623.701026490034 14.102832139263 18.707595668960
v -625.490051000000 11.389323000000 18.612259000000
v -625.543762000000 11.013048000000 18.442656000000
v -625.587128497630 11.241288970996 18.611246994033
v -625.757141000000 10.721546000000 18.445585000000
v -626.103638000000 10.719173000000 18.745811000000
v -621.549866000000 17.360754000000 18.786951000000
v -623.922241000000 13.710120000000 18.656744000000
v -621.556458000000 16.846836000000 18.476931000000
v -621.688906544425 17.151321510440 18.782162107749
v -621.855652789757 16.778796900923 18.700485875771
v -624.785645000000 12.244166000000 18.491898000000
v -625.092631559549 12.135832828247 18.710063327150
v -624.912781000000 11.612750000000 18.232750000000
v -625.113936455880 11.943833258348 18.611696077392
v -625.055348182099 11.944431771200 18.558878794890
v -625.271417086742 11.603480613372 18.549204716621
v -624.778005492738 12.541119572283 18.684422341574
v -623.701843000000 13.509127000000 18.333757000000
v -624.043884000000 13.015674000000 18.319168000000
v -623.974336792862 13.275723846135 18.422751508158
v -624.390198000000 12.822214000000 18.505419000000
v -624.167239630732 13.236443335198 18.566261409812
v -622.394462487923 16.545048381938 19.035237409857
v -622.513647910795 16.287185230291 18.987870591945
v -621.138062000000 17.607250000000 18.564140000000
v -625.059570000000 11.241047000000 18.152348000000
v -625.007946378259 11.532298235376 18.270808690402
v -623.098450000000 14.121770000000 18.181959000000
v -623.526825702516 13.814243130278 18.367777278310
v -623.403301112967 14.127555820041 18.458612579328
v -624.182739000000 12.629198000000 18.172667000000
v -624.355517102688 12.672682658639 18.369490127194
v -624.621948000000 11.960717000000 18.166977000000
v -624.377299428131 12.348162902300 18.176725679340
v -623.611328000000 13.134702000000 17.986650000000
v -623.716918074456 13.423996221877 18.289064898040
v -623.366455000000 13.430700000000 17.980221000000
v -623.383520416290 13.759998269014 18.207205703837
v -621.902161000000 15.463807000000 17.968962000000
v -622.249695000000 15.203431000000 18.116505000000
v -624.445984000000 11.613422000000 17.813950000000
v -624.725891000000 11.164617000000 17.788504000000
v -624.728284381443 11.332750045359 17.894357134637
v -622.654587910619 15.067569972820 18.389532454927
v -624.308886537755 12.027772282183 17.930903574775
v -610.255493000000 14.391168000000 6.929341000000
v -610.621388457769 14.056606431591 7.055717646577
v -610.514771000000 23.994894000000 13.106334000000
v -610.308472000000 24.031437000000 12.945027000000
v -610.452820000000 23.637671000000 12.825987000000
v -610.716125000000 23.696571000000 13.121679000000
v -610.391846000000 23.195166000000 12.494295000000
v -610.349792000000 22.849348000000 12.192838000000
v -610.891479000000 22.717669000000 12.616130000000
v -610.712735742444 22.878555819584 12.565047010106
v -610.291504000000 22.667122000000 12.009931000000
v -610.498130703245 22.426462809816 12.031177327697
v -610.691780472553 22.281151534071 12.113828769317
v -610.354858000000 26.423441000000 14.598877000000
v -610.622986000000 26.571491000000 14.939713000000
v -610.392477266915 26.703361686881 14.811981358532
v -610.734009000000 23.275974000000 12.849875000000
v -610.257813000000 22.062273000000 11.513547000000
v -610.627502000000 26.229475000000 14.732553000000
v -610.718018000000 25.827894000000 14.527607000000
v -610.958191000000 25.122108000000 14.248742000000
v -610.698351324560 25.448701622722 14.225025017432
v -610.762849735776 25.100368499912 14.031884022315
v -609.910278000000 13.124609000000 5.845105000000
v -611.143053585131 26.710449226956 15.493418444614
v -611.106567000000 24.903437000000 14.227358000000
v -609.712708000000 26.200260000000 13.792474000000
v -610.283096763392 26.228475128673 14.384539867579
v -610.044823304824 26.261304285594 14.169807297860
v -610.341855808259 26.025252842894 14.294934147344
v -611.028564000000 21.523674000000 11.857327000000
v -611.174622000000 22.529184000000 12.738773000000
v -611.173828000000 21.519911000000 11.989323000000
v -611.232788000000 21.616602000000 12.121181000000
v -611.215515000000 25.349297000000 14.651740000000
v -610.987305000000 25.890471000000 14.816644000000
v -611.229492000000 22.710062000000 12.925565000000
v -611.338806000000 21.803129000000 12.397245000000
v -611.197693000000 21.939665000000 12.360033000000
v -611.121879675795 21.213635047895 11.757014867935
v -611.445740000000 21.411150000000 12.174500000000
v -610.231355340326 25.765050770538 13.991506661716
v -610.087664242668 25.809623440711 13.880019422866
v -609.984596984673 25.804996845238 13.772919043237
v -610.253700038951 25.729234705202 13.987429275445
v -611.427429000000 22.667919000000 13.096045000000
v -611.339966000000 23.157633000000 13.348387000000
v -611.627197000000 21.531776000000 12.463737000000
v -611.742432000000 21.809086000000 12.780671000000
v -611.344421000000 25.635490000000 14.954361000000
v -611.424491309854 25.739578372703 15.094074026873
v -611.316169374899 25.953997051296 15.137251545871
v -610.839399462648 23.002385545440 12.761603168667
v -611.079382616231 23.250132960465 13.161506667403
v -611.445862000000 22.248055000000 12.823684000000
v -611.451317650738 21.962854866006 12.619905087296
v -610.819493941993 25.535577520878 14.413984060159
v -611.793450382340 23.308315288990 13.814152656799
v -611.981812000000 22.199020000000 13.303922000000
v -611.603944204132 22.378679524538 13.065560466218
v -611.861389000000 21.080030000000 12.342930000000
v -611.588436997134 25.519699461563 15.100039104937
v -611.421143000000 25.226027000000 14.763912000000
v -611.378019139219 24.873079691003 14.453513434478
v -611.462995613501 24.901381938598 14.553313263454
v -610.910000960693 24.501469329806 13.759397837488
v -610.896231274099 24.422140205278 13.696104722662
v -611.055909526867 23.161559302650 13.078225368042
v -611.183279823732 22.768275470380 12.922349371792
v -611.876877123422 22.339222745890 13.298574963013
v -611.678365391484 21.941631598587 12.818239636067
v -610.708445087784 26.213660677097 14.789481590788
v -611.611665656343 25.014072118957 14.782090171526
v -611.824219000000 21.489086000000 12.635068000000
v -611.939336037511 22.316573916663 13.340830153085
v -612.011689297643 22.645354694306 13.611526483453
v -611.940694882078 24.196164846435 14.482605724994
v -612.087280000000 21.375095000000 12.829765000000
v -612.146667000000 21.644323000000 13.062240000000
v -611.997975550871 21.995917201506 13.171469452524
v -612.034180000000 21.196089000000 12.642219000000
v -611.743314699314 26.095361214478 15.622617423160
v -611.780720613758 26.178817626507 15.712214404836
v -612.629822000000 24.236254000000 15.165820000000
v -612.268015736745 24.359625455215 14.919485731498
v -612.384219253880 24.145207120495 14.872043267584
v -612.241420937228 24.298126772831 14.850284901991
v -612.592981064458 24.579301561588 15.369443342660
v -612.703662507069 24.453068673067 15.386023075164
v -612.296525652058 24.815016446961 15.259416323716
v -612.414490000000 21.705746000000 13.352907000000
v -612.748718000000 21.696098000000 13.666212000000
v -612.505642999124 22.326635263729 13.851961253902
v -612.512259207719 22.354386204448 13.876176225724
v -612.232605000000 21.154003000000 12.811273000000
v -612.469177000000 20.704435000000 12.688081000000
v -612.586914000000 20.897346000000 12.951514000000
v -612.420713215792 21.193518651482 13.006509258979
v -612.442017000000 23.939932000000 14.782271000000
v -612.659546000000 23.564796000000 14.729634000000
v -612.539093667207 23.474400716960 14.571117978866
v -612.236556223200 22.393850780972 13.647914399123
v -612.238786739175 22.073435362049 13.441721173369
v -612.478352616903 22.052012109230 13.646005203199
v -612.483735353764 21.913023398048 13.558032637771
v -612.916687000000 21.143860000000 13.421504000000
v -612.744459887048 21.312977313726 13.381698611148
v -612.687182443157 21.032931630428 13.136277966579
v -612.744011857121 21.462413759268 13.490014962863
v -613.076843000000 20.414761000000 13.083889000000
v -612.872934942045 20.541882036759 12.972308670057
v -612.789933795291 20.728871252367 13.027369128273
v -612.770362464392 20.759735241494 13.029804967311
v -612.949097621090 25.097191420298 16.029969732878
v -612.882681391799 25.206690916530 16.046551634126
v -613.248230000000 21.132427000000 13.737713000000
v -613.155884594242 21.135857602010 13.649820995762
v -612.851795353193 21.683056320777 13.751189282995
v -613.329651000000 20.725363000000 13.542250000000
v -613.035914437559 20.770316769350 13.284952908695
v -613.442810000000 19.906708000000 13.060257000000
v -613.272339000000 25.236111000000 16.426809000000
v -613.083191473033 25.084890730105 16.144833425598
v -613.403015000000 20.399845000000 13.405836000000
v -613.226984688467 20.219993657551 13.084899031565
v -613.675049000000 20.722519000000 13.843746000000
v -613.537903000000 20.431309000000 13.549923000000
v -613.254999223190 24.922353177160 16.186631056217
v -613.432218672437 24.904550523558 16.334495454887
v -613.682360781055 21.081237388413 14.097845773727
v -613.706215375416 21.046954457928 14.096602969287
v -613.764038000000 19.975294000000 13.437867000000
v -613.543814579509 20.134694128975 13.340444155582
v -613.755737000000 20.142630000000 13.547801000000
v -613.721252000000 19.715899000000 13.188021000000
v -614.251831000000 19.663040000000 13.673579000000
v -613.904807769226 19.618396759739 13.295643332546
v -614.008466895173 24.760948555077 16.766296375529
v -613.981456927879 25.092132221923 16.944285275774
v -614.030449350959 25.060602149394 16.969572068665
v -613.849295693380 23.413745968536 15.726820943894
v -614.019644477621 19.853847245989 13.589484109641
v -613.985807939465 27.331621322385 18.327401720554
v -614.091248000000 25.860941000000 17.535641000000
v -614.179138000000 25.543953000000 17.383762000000
v -614.372900696267 19.240573792178 13.482795361744
v -614.377256311444 19.338971245223 13.560287499575
v -614.149900124071 27.308142637987 18.453663880115
v -614.307707817087 12.535883755909 9.402900554506
v -614.703247000000 20.018724000000 14.352217000000
v -614.330992962282 19.982565571316 13.968451386405
v -614.349407359372 19.943984370659 13.959826594154
v -614.390012822842 20.227194357993 14.186102835919
v -614.250061000000 24.526928000000 16.845213000000
v -614.224213605776 23.365946506091 16.037258760250
v -614.704956000000 23.616745000000 16.618158000000
v -614.479260028481 23.446817332307 16.316701078163
v -614.271184450306 23.762398939922 16.332209208432
v -614.723206000000 19.513422000000 14.027650000000
v -614.399573460881 19.639666273808 13.800561531141
v -614.575776797273 19.382079403102 13.790721157544
v -614.830505000000 23.814718000000 16.873529000000
v -614.702378828504 23.885073863725 16.803845733725
v -614.355399795628 24.101520856837 16.634063168070
v -614.674690195692 22.290105195150 15.744673332832
v -614.724313682320 22.433006442846 15.883896852928
v -614.679680333635 24.117769135483 16.947510121939
v -614.546950659865 24.451363296933 17.050923378946
v -614.557190000000 21.705889000000 15.231237000000
v -615.037170000000 21.475185000000 15.525754000000
v -615.024780000000 21.726635000000 15.690600000000
v -615.051392000000 20.448748000000 14.903732000000
v -614.692246941685 20.594061606530 14.696690061161
v -614.925747368267 23.249751216526 16.588990425161
v -614.861885257436 23.237071518587 16.523157364284
v -614.422810028155 22.709224230301 15.777630963226
v -614.427207141682 22.549365749283 15.686613184523
v -614.832397000000 20.822636000000 14.958069000000
v -614.692169251264 21.348504420116 15.142241741930
v -614.991350070447 19.933329977251 14.546386325839
v -615.006653916786 19.703454035512 14.405944944626
v -615.151873929401 19.956517408757 14.699102593901
v -614.998072737399 20.122000235228 14.665272084770
v -615.187748045004 23.719828344223 17.138576179318
v -615.213541204690 23.319048388894 16.897113517947
v -615.505554000000 18.588879000000 14.121090000000
v -615.353149000000 18.978527000000 14.248093000000
v -615.093202008424 18.859890766878 13.926548659924
v -615.240681679832 18.964027574361 14.132740597062
v -615.248672678984 18.665653035304 13.940910381455
v -615.022805420221 17.799440051067 13.171306619336
v -614.982639186189 18.052619026769 13.288479902523
v -615.017609806145 19.136643896634 14.037065524746
v -615.491211000000 22.177483000000 16.403913000000
v -615.123992767367 21.916276518563 15.901550136622
v -615.326552611619 22.219864218382 16.281349793667
v -615.782898000000 21.391003000000 16.163633000000
v -615.266288719481 21.433965344463 15.710296544662
v -615.141692148269 21.396844658335 15.567474610601
v -615.379761556243 21.875842022138 16.108901900812
v -615.382604943923 21.591484712022 15.928812874221
v -615.343749193825 21.806401966268 16.031581257217
v -615.786512343631 21.197097656716 16.033821370712
v -615.612874189184 21.128685737094 15.823547746657
v -615.486775445195 17.105594115551 13.155260391776
v -615.352950349458 22.729008951084 16.643758866233
v -615.487780534341 18.288596284710 13.892579248392
v -615.328545433068 25.048887267255 18.097375005974
v -615.488423245785 20.256319219835 15.181655230906
v -615.835815000000 18.663452000000 14.489231000000
v -615.532212925274 28.829961173427 20.507614412134
v -615.574125436852 23.646722945196 17.434812984633
v -615.658991738967 23.873544295294 17.643189111498
v -615.742336445263 23.729406760224 17.625556015492
v -615.861987367763 18.001744194214 14.023678065670
v -615.825284029715 18.434410571734 14.302639543025
v -615.839138651640 16.989074962155 13.396821027876
v -615.934100359245 16.802882517671 13.371044227965
v -615.840059183185 16.936898538952 13.366699466225
v -615.887695000000 14.468207000000 11.956150000000
v -615.839050000000 29.309881000000 21.044542000000
v -615.608441321261 29.466409887237 20.940108784888
v -615.843506000000 21.919846000000 16.546604000000
v -615.787140946299 21.760932244810 16.398622801275
v -616.248047000000 21.927576000000 16.928993000000
v -615.971663959523 22.406471765072 16.987506691924
v -616.149527590982 22.290266460528 17.070077010160
v -615.879220286685 22.625539717826 17.043956041829
v -616.037668817334 21.982505446240 16.771716263876
v -615.972656000000 18.867746000000 14.733121000000
v -615.901917000000 13.873203000000 11.586999000000
v -615.994472404273 13.319488009678 11.349691973683
v -615.932532319060 13.082926371529 11.156521732682
v -615.841650914258 13.228241667493 11.165902611619
v -615.857913283102 24.349245231157 18.100803965247
v -615.900085603207 24.529834452563 18.259016395414
v -616.199341000000 20.974697000000 16.280714000000
v -615.982971251075 21.112785617611 16.165679752135
v -616.124634000000 21.385706000000 16.469154000000
v -615.905999179485 21.545607965600 16.370821558479
v -616.046692000000 18.456789000000 14.544914000000
v -616.110535000000 18.556984000000 14.670794000000
v -616.030052800384 14.143799402472 11.881431348737
v -616.111180994968 21.836772295345 16.743524803931
v -616.162842000000 19.080116000000 15.063003000000
v -616.195068000000 28.106100000000 20.626225000000
v -616.462036000000 18.212343000000 14.764169000000
v -616.418072888516 14.983475930848 12.725742081592
v -616.473729480672 14.940131280837 12.749673214390
v -615.796081032865 11.082369980864 9.841078133207
v -616.123779000000 29.122849000000 21.166010000000
v -616.390045396947 28.690596525695 21.149540918176
v -615.979492000000 28.827003000000 20.879494000000
v -616.479858000000 27.315046000000 20.394304000000
v -617.028809000000 27.532448000000 21.011513000000
v -616.549155490474 27.703439209846 20.692708715536
v -616.472096539480 27.872206801365 20.727804161703
v -616.511977983752 27.597094929569 20.594940678328
v -616.093032383766 27.849433661237 20.401361611038
v -616.269775000000 26.400246000000 19.680145000000
v -616.347595000000 25.473776000000 19.184715000000
v -616.143908289147 25.597371087121 19.093367114598
v -616.025174605115 11.231220986784 10.142867616982
v -616.036674691095 11.016089334915 10.024138390643
v -616.264343000000 27.087414000000 20.090208000000
v -616.254761000000 26.823151000000 19.947504000000
v -616.165365065855 22.871198829778 17.454949021527
v -616.140929282413 23.056741949062 17.549484374259
v -616.557618480019 10.397109804638 10.129393488955
v -616.595394237483 10.564008636116 10.246956292930
v -616.540709765284 10.195328586134 10.011478949800
v -616.614075000000 25.707043000000 19.577639000000
v -616.238485402077 25.768360198652 19.279467786145
v -616.546082000000 26.122332000000 19.758915000000
v -616.359114528278 26.055661029602 19.562371228690
v -616.408752000000 21.198334000000 16.591038000000
v -616.238445729708 21.344704318293 16.540211460185
v -616.642334000000 16.977644000000 14.101876000000
v -616.643677000000 17.323513000000 14.302685000000
v -616.620056000000 25.020329000000 19.166954000000
v -616.941406000000 21.664719000000 17.377581000000
v -616.664346165889 21.483367656290 17.008955186089
v -616.583033448343 21.534264688672 16.969619568993
v -616.579435064436 21.500320966425 16.943944015257
v -616.255949814016 22.555667403665 17.337218414623
v -616.213445838219 22.602266169188 17.327921698731
v -616.219396560322 22.485496092137 17.258843550844
v -616.545878164167 22.046178540612 17.271557897407
v -616.460235625280 22.212412789552 17.302745869964
v -616.504615385644 22.213656076873 17.343155289972
v -616.746216000000 26.513020000000 20.179874000000
v -616.532646107094 26.986927961255 20.259635987111
v -616.455255497620 26.696207256925 20.042021513416
v -616.624451000000 25.368277000000 19.364458000000
v -616.466100484225 23.933572823659 18.367972749868
v -616.821655000000 20.866106000000 16.762249000000
v -616.540839721107 20.820760698082 16.482496081441
v -616.792247788742 21.338648953212 17.033777531331
v -616.749142973791 21.290850251076 16.963770373277
v -616.555079218050 19.585608548213 15.716919332819
v -616.950378000000 17.900528000000 14.999240000000
v -616.634164066376 17.908612993193 14.702520297196
v -616.639231785293 17.698124694645 14.550442282888
v -616.703369000000 24.528254000000 18.919123000000
v -616.772278000000 24.630606000000 19.040083000000
v -616.977539000000 17.313597000000 14.616426000000
v -617.101257000000 17.596535000000 14.924304000000
v -616.893494000000 27.069489000000 20.614878000000
v -616.557498882408 27.154250143327 20.372205777233
v -616.704437895065 26.966163133953 20.394727551372
v -617.389221000000 26.934992000000 20.943117000000
v -617.111385996746 27.157998510393 20.849865639500
v -617.002625000000 22.452656000000 17.911640000000
v -616.789455963348 22.350187862986 17.674615806077
v -616.838049751439 22.380027831828 17.732629452919
v -616.742445867545 22.747792446008 17.881612651720
v -616.967346000000 16.802532000000 14.300273000000
v -616.839576064202 17.172528700970 14.399748111009
v -616.817604731884 13.791403870217 12.367820361308
v -616.837144466338 14.130603139539 12.598924724249
v -616.900801556633 14.151250147535 12.668718472290
v -616.318054000000 29.669790000000 21.656782000000
v -616.616699000000 29.245155000000 21.649025000000
v -616.453552549016 29.322183688798 21.559935667042
v -616.014107515955 29.352447100407 21.214495435627
v -616.832458000000 25.936270000000 19.878401000000
v -616.569814340973 27.886684525773 20.822986609474
v -616.903442000000 25.609159000000 19.744478000000
v -616.910156000000 25.181875000000 19.484859000000
v -616.828979000000 24.899183000000 19.274736000000
v -617.130249000000 18.623661000000 15.644100000000
v -617.478882000000 18.708883000000 15.992848000000
v -616.990140036971 19.013707737392 15.748961845371
v -616.977811245062 12.122125140325 11.518665975987
v -617.123901000000 24.286650000000 19.133009000000
v -617.258545000000 23.714457000000 18.922985000000
v -617.110411290725 23.920958317246 18.917553159204
v -617.130072334128 12.885025545567 12.084435517948
v -617.104065000000 27.811592000000 21.227390000000
v -616.830373029593 27.928626261862 21.077644737463
v -617.169495000000 26.187111000000 20.340441000000
v -616.952367058584 26.139260748294 20.117267978189
v -617.240112000000 26.550190000000 20.610788000000
v -616.881479676743 26.787566433779 20.446463105997
v -616.844675340644 26.696564140603 20.364765354524
v -617.043579000000 24.609005000000 19.275948000000
v -617.132019000000 22.739634000000 18.212992000000
v -616.873689608406 23.163875878466 18.246248905637
v -617.307983000000 20.466967000000 16.948742000000
v -617.371765000000 20.653280000000 17.125647000000
v -617.367004000000 21.081272000000 17.383833000000
v -616.905381159620 21.230343432070 17.068753386748
v -616.991089422566 21.125966101427 17.078373134137
v -617.320346367509 20.710189121848 17.114380080217
v -616.154526775906 28.583830622417 20.881645904403
v -617.258484000000 24.835791000000 19.580679000000
v -617.816956000000 25.231054000000 20.290653000000
v -617.270472446355 25.444020043659 19.955980093446
v -617.528628363165 25.298823469508 20.087306351651
v -617.295475625194 25.166967474804 19.810811712956
v -616.808748069677 20.243145097609 16.350628746443
v -617.295410000000 17.639227000000 15.149951000000
v -617.359131000000 17.996706000000 15.427933000000
v -616.995533156886 18.085305898992 15.166001319327
v -617.457947000000 17.255341000000 15.011703000000
v -617.463318000000 17.086407000000 14.904847000000
v -617.141102895829 17.054929629769 14.604023136206
v -617.033725538551 10.991786687074 10.888191797945
v -617.222117564779 10.833010859530 10.964412248545
v -616.932352619430 28.109282908536 21.264177873099
v -617.598877000000 25.692617000000 20.393053000000
v -617.491667545302 25.472228487980 20.162961631911
v -617.402520785936 25.533053853825 20.124663481774
v -617.223285771779 25.915667602843 20.209088775406
v -617.214901502617 25.935845182406 20.214989642189
v -617.221619000000 21.647228000000 17.604818000000
v -617.056474258346 22.063846095432 17.719483425950
v -617.164341415428 19.960138417106 16.495211210638
v -617.011940166958 19.948274690510 16.349594755321
v -617.132751000000 18.452562000000 15.540246000000
v -617.283789601619 14.043741218796 12.935810145657
v -617.331848000000 23.303041000000 18.735449000000
v -617.343018000000 22.964186000000 18.522076000000
v -617.695313000000 22.448128000000 18.512558000000
v -617.705566000000 22.023237000000 18.248726000000
v -617.561759070871 22.370719674144 18.347495956534
v -617.601746000000 24.400393000000 19.631233000000
v -617.533447000000 19.493277000000 16.533674000000
v -617.240383077748 19.083077180589 16.013084551818
v -617.484764255348 19.051607323047 16.213008769255
v -617.303209456153 19.369695364178 16.249251609726
v -616.923571152184 19.566290837177 16.029445149941
v -617.027413495458 19.695500915231 16.203163550145
v -617.277238413042 19.512687419571 16.315090227721
v -617.546570000000 18.207340000000 15.761274000000
v -617.439626423851 18.457836852914 15.814100983387
v -616.919517647411 18.955795887140 15.656791707953
v -617.310119259440 14.311797826686 13.116167541644
v -617.490923613954 14.345027462728 13.301765488979
v -617.577002430802 14.415722636245 13.423062338943
v -617.584534000000 27.581703000000 21.520844000000
v -617.588623000000 28.015217000000 21.769848000000
v -617.521751139783 27.938238710356 21.667317906419
v -617.547546000000 23.961229000000 19.292524000000
v -617.307805727576 23.992973517713 19.117485836335
v -617.826050000000 23.856527000000 19.471186000000
v -618.308960000000 23.887272000000 19.913269000000
v -617.908240102061 24.124658957801 19.718532951774
v -618.046671073183 24.069085890585 19.803110242591
v -617.156164861946 22.480421691802 18.064743836965
v -617.193093160010 22.438946299158 18.070085003850
v -617.396950903111 22.641900545932 18.377109349445
v -617.600037000000 16.601454000000 14.743526000000
v -617.437570273824 16.572638138039 14.572903775479
v -617.661682000000 27.171967000000 21.329763000000
v -617.731140000000 27.360697000000 21.501753000000
v -617.374146000000 27.357136000000 21.211647000000
v -617.118799097954 25.746781906052 20.011973210761
v -617.876465000000 25.673685000000 20.622969000000
v -617.882385000000 26.108662000000 20.869650000000
v -617.505310000000 21.287052000000 17.625896000000
v -617.838623000000 21.449419000000 18.041073000000
v -617.372781205333 21.968957482271 17.931205261281
v -617.322239284987 21.980486461278 17.895105732319
v -617.195075307402 21.957474759014 17.772382330251
v -617.576172000000 17.449041000000 15.274704000000
v -617.727510878701 11.546618737665 11.827246418445
v -618.180237000000 11.748243000000 12.344513000000
v -618.001597601244 11.709206286038 12.166229425410
v -617.831457398641 11.782970338256 12.060010264193
v -617.916121615915 12.000505381200 12.257328460641
v -617.958143988719 11.830933503021 12.197921500427
v -617.608276000000 24.663073000000 19.776501000000
v -617.653885720689 24.992179660264 20.010241459669
v -617.683838000000 23.303061000000 19.030857000000
v -617.818848000000 23.507814000000 19.275002000000
v -617.612328889984 23.685059646968 19.199024194576
v -617.730225000000 20.226353000000 17.160896000000
v -617.913208000000 17.613184000000 15.685981000000
v -617.723558509327 17.559850737096 15.479530661332
v -617.896729000000 17.862490000000 15.855655000000
v -617.671200939200 9.450192224600 10.575969007974
v -617.977661000000 22.431997000000 18.737574000000
v -618.111633000000 22.807934000000 19.085066000000
v -618.028290990010 22.758667008048 18.983069704192
v -617.983237218946 22.650608305206 18.877570142070
v -617.672864551595 22.936660487363 18.788776678439
v -617.791202219998 23.010834867217 18.937822520787
v -617.713013000000 20.561169000000 17.381912000000
v -617.719971000000 20.996637000000 17.626966000000
v -617.675781000000 19.614971000000 16.721783000000
v -617.934509000000 19.843769000000 17.122152000000
v -617.784585394697 19.806467634145 16.956889421838
v -617.785278000000 17.241911000000 15.332246000000
v -618.011780000000 16.785900000000 15.219759000000
v -617.734917653958 16.779464157190 14.968306335990
v -617.748618362072 17.070819215879 15.171496032154
v -617.226874994783 16.785442337210 14.520175304056
v -617.263359795838 16.786086168796 14.552863340198
v -617.463419994201 13.483907774686 12.750323424677
v -617.577149538389 13.369106238939 12.783403063018
v -617.880238314214 10.542977966268 11.374917284238
v -617.847451165173 10.671669023458 11.422533434823
v -617.507281357887 26.284850336166 20.670472756599
v -617.887024000000 18.546337000000 16.270264000000
v -617.703655091585 18.408648513447 16.022380581091
v -617.956177000000 18.908176000000 16.543135000000
v -617.696444755384 19.141795121405 16.458333521009
v -617.549740403094 18.746036071334 16.079290627419
v -616.859049770024 27.447978018841 20.810348976607
v -617.465758290236 21.793223895174 17.904834316623
v -617.455492889204 21.757893501362 17.875636798876
v -618.019897000000 19.352655000000 16.871983000000
v -617.832928174760 19.305626465503 16.679823026264
v -617.890869000000 18.031122000000 15.962769000000
v -617.814972408862 18.179577062984 15.984501555832
v -618.085632000000 16.460531000000 15.082777000000
v -617.648401543707 16.450391562930 14.689539075529
v -617.577413561727 14.930962887484 13.711566528155
v -617.273224896254 26.738960662212 20.741342060715
v -617.598511000000 26.554832000000 20.899504000000
v -617.484335677911 24.068928003724 19.307878555050
v -618.099243000000 15.692659000000 14.612795000000
v -617.808206227799 15.781096600914 14.420065735663
v -618.007518867053 15.783042076821 14.588486403589
v -618.174622000000 15.971637000000 14.828960000000
v -618.076775408800 16.192317940721 14.893855551512
v -617.811099263299 13.557965654834 13.111599963910
v -617.698801363965 13.631920944945 13.054091989927
v -617.739914120826 13.514142335861 13.019693556011
v -618.304932000000 13.929908000000 13.764052000000
v -618.073510254079 13.795016485346 13.487337141333
v -617.864236180324 13.906099325075 13.370464701615
v -617.912747953733 14.027497711608 13.483203318416
v -618.207448225890 14.024969559344 13.738088220726
v -618.099182000000 24.525652000000 20.109701000000
v -617.778515553544 24.827965121722 20.018450051034
v -617.812778255756 24.843761978857 20.056803723875
v -618.080423882272 24.248693444802 19.934820298475
v -618.033563151097 24.235987227610 19.889224337534
v -617.960388000000 23.198107000000 19.210875000000
v -617.989624000000 22.008163000000 18.472460000000
v -618.065857000000 20.649038000000 17.725662000000
v -618.194214000000 21.107656000000 18.129725000000
v -618.062368354125 20.897036820054 17.877549746849
v -618.123267622667 21.142077838336 18.089131116425
v -618.203369000000 20.337273000000 17.664450000000
v -618.350586000000 20.030712000000 17.593851000000
v -617.978751732907 20.136235867955 17.327654255770
v -618.125183000000 17.149046000000 15.589043000000
v -618.313721000000 11.951360000000 12.591274000000
v -618.126801122198 12.102033675850 12.508726010565
v -618.259773788673 12.209266735396 12.697679806407
v -618.016357000000 26.311958000000 21.116055000000
v -618.075780016576 12.779335939376 12.874051760919
v -617.935669000000 26.892160000000 21.411684000000
v -618.082031000000 27.102863000000 21.645372000000
v -618.306580000000 24.747955000000 20.422260000000
v -618.653015000000 24.573381000000 20.621393000000
v -618.436096000000 25.121229000000 20.774380000000
v -618.208226414062 24.645700906163 20.275941824924
v -618.109924000000 23.583187000000 19.541992000000
v -618.101440000000 23.319269000000 19.398954000000
v -618.814697000000 21.688368000000 19.017570000000
v -618.394897000000 22.016069000000 18.854033000000
v -618.752991000000 21.245108000000 18.686283000000
v -618.597602759885 21.850572495582 18.928458651878
v -618.447514859585 21.666681404916 18.676148058263
v -618.442116850121 21.650258745659 18.660475428091
v -618.239502000000 18.116650000000 16.311460000000
v -617.921378158197 18.181598857472 16.079534478206
v -618.365112000000 18.486891000000 16.667908000000
v -618.189705893824 18.262961180397 16.361543289927
v -617.947274786330 18.691004704678 16.408834690186
v -618.242249000000 17.686918000000 16.055769000000
v -618.583008000000 17.422445000000 16.210657000000
v -618.588440000000 17.943188000000 16.508160000000
v -618.453516391081 17.658839929132 16.228171635014
v -618.323181000000 17.365801000000 15.911243000000
v -618.083435000000 25.464870000000 20.682590000000
v -618.382080000000 25.717768000000 21.042030000000
v -617.614940970411 25.939670172604 20.553041468212
v -617.780439468359 26.041546677637 20.747358098475
v -618.214661000000 19.481413000000 17.146870000000
v -618.148911656050 19.712577111843 17.228726769256
v -618.095764000000 19.028372000000 16.732988000000
v -618.298035000000 18.903009000000 16.848385000000
v -618.490662000000 16.381975000000 15.414221000000
v -618.535400000000 16.814980000000 15.763325000000
v -618.455595728492 16.622726638625 15.548439795061
v -618.049090472750 16.892942589441 15.332490027278
v -618.513062000000 15.188258000000 14.682453000000
v -618.136584694241 15.158713800101 14.332474339078
v -618.223877157106 15.502079331548 14.611087164312
v -618.304260000000 14.360667000000 14.018101000000
v -618.513062000000 26.091988000000 21.392546000000
v -618.042784730995 26.549041336505 21.286372667799
v -618.143762963537 26.419392659478 21.289462056060
v -617.825406035307 26.608882754195 21.134743101342
v -617.686339403139 26.696370460826 21.065835749767
v -618.310974000000 23.112036000000 19.456169000000
v -618.249390000000 22.323574000000 18.922873000000
v -617.969788956349 21.430145963892 18.133512584191
v -618.240112000000 16.072433000000 14.953536000000
v -618.428833000000 16.197557000000 15.234802000000
v -618.516174000000 15.707748000000 14.982619000000
v -618.408808975627 15.663248832108 14.864128510482
v -618.861023000000 14.583014000000 14.627353000000
v -618.425127288142 14.592014808676 14.254268199227
v -618.534748271466 14.582623391335 14.344047848881
v -618.547500742260 14.764869586873 14.460740998017
v -618.594737205293 14.905869195020 14.586033498183
v -618.435547000000 13.441257000000 13.609253000000
v -618.518311000000 10.705643000000 12.046860000000
v -618.717590000000 11.095775000000 12.468793000000
v -618.510919632506 11.001406983480 12.215769284926
v -618.592834000000 11.416053000000 12.516166000000
v -618.560852000000 20.513990000000 18.054747000000
v -618.200054003050 20.856374552690 17.972390780443
v -618.503256495324 11.111982447484 12.275465958944
v -618.238723940604 10.568047341612 11.696232094411
v -618.369080000000 25.364548000000 20.854218000000
v -618.382935000000 25.890244000000 21.142841000000
v -618.661560000000 23.974873000000 20.258278000000
v -618.373360961100 24.222122672979 20.161773335300
v -618.582581000000 24.383434000000 20.451115000000
v -618.489916973840 24.245032773469 20.278779696634
v -618.317566000000 23.461107000000 19.651653000000
v -618.461426000000 22.462387000000 19.180206000000
v -618.591675000000 22.836147000000 19.531271000000
v -618.403175239978 22.709910567944 19.283712844964
v -618.581421000000 15.808338000000 15.107575000000
v -618.859314000000 12.425117000000 13.364747000000
v -618.753965934484 12.456252825851 13.288941377131
v -618.334410391817 12.733122177582 13.074629189927
v -618.717773000000 12.993863000000 13.581335000000
v -618.410944530432 13.231631290657 13.449672197207
v -618.383021724662 12.994985276800 13.271070466227
v -618.723080806933 12.737955886633 13.429653314871
v -618.594965838920 12.375006764930 13.098142396054
v -618.768720978961 12.407059181806 13.272847323218
v -618.009039393806 25.779296969528 20.785188526131
v -618.687115582272 21.264640754108 18.641209966061
v -618.218414133108 21.768002736653 18.529956306053
v -618.363349365223 21.344072614233 18.410160891692
v -618.752319000000 20.813076000000 18.434402000000
v -618.570892966254 20.658844946103 18.163471136549
v -618.682321451003 21.073200312566 18.526009406608
v -618.627808000000 20.011860000000 17.823826000000
v -618.536820785296 20.253044618247 17.887034434469
v -618.635864000000 19.067915000000 17.258963000000
v -618.538837805583 19.089396365428 17.185501540562
v -618.560608000000 19.306505000000 17.346617000000
v -618.630432000000 19.840858000000 17.720016000000
v -618.555388210490 19.566070553119 17.493830589258
v -618.272325910768 19.696033226393 17.325425911327
v -618.778748000000 13.868165000000 14.165920000000
v -618.557091196667 13.915288421428 13.988704665516
v -618.987732000000 13.832836000000 14.325149000000
v -619.189270000000 13.965943000000 14.592326000000
v -619.130737000000 14.473133000000 14.814634000000
v -618.462031088631 13.747744414475 13.806245362314
v -618.863159000000 11.565123000000 12.854528000000
v -618.663022142015 11.562846474822 12.670587602062
v -619.076599000000 11.877717000000 13.211175000000
v -618.764590042313 11.802646090183 12.899803155711
v -618.636755790469 12.070020767546 12.947737336655
v -618.711087959760 12.104794573886 13.034445775338
v -618.730469000000 9.292227000000 11.392955000000
v -618.662964000000 9.794128000000 11.624408000000
v -618.539549875419 9.580596279596 11.393279605453
v -618.447266000000 9.047104000000 11.017789000000
v -618.703918000000 18.652649000000 17.077589000000
v -618.669678000000 17.018417000000 16.009417000000
v -618.157285909938 24.952351965489 20.418285694667
v -618.591187000000 23.612297000000 19.986883000000
v -618.603333000000 23.188381000000 19.721699000000
v -618.671509000000 23.290659000000 19.843128000000
v -618.849854000000 18.259295000000 16.957439000000
v -618.561850325188 18.163080079287 16.630821973229
v -619.125305000000 15.677466000000 15.528586000000
v -618.946200624501 15.810445857593 15.452503193525
v -618.847229000000 13.367053000000 13.933414000000
v -618.675907787954 13.519265791477 13.869618122363
v -618.868591000000 10.188148000000 12.039790000000
v -618.606312983754 10.224460891345 11.823366643047
v -618.578796000000 9.076747000000 11.165512000000
v -618.713135000000 9.108489000000 11.310252000000
v -618.502014000000 8.968726000000 11.052911000000
v -618.466614000000 8.774121000000 10.989818000000
v -618.548096000000 8.883865000000 11.097578000000
v -618.747925000000 22.017805000000 19.147745000000
v -618.905579000000 16.395956000000 15.785776000000
v -618.553479627722 16.566352116164 15.601009861583
v -619.189880000000 15.950085000000 15.755538000000
v -619.062556696698 16.017548838427 15.686394253568
v -619.075494365840 16.055448024045 15.721408302006
v -619.125366000000 15.332613000000 15.326017000000
v -618.596439339669 15.510708527588 14.943382210337
v -618.694167801074 15.425037893731 14.983882533563
v -618.993408000000 14.871733000000 14.925826000000
v -618.842783411132 14.919684636888 14.817933605807
v -618.812867104247 15.100058536775 14.900892189896
v -618.949532015539 15.071485854055 15.007544759396
v -618.923096000000 10.972307000000 12.580609000000
v -618.721698505085 10.472908173444 12.085212275923
v -618.687481278486 10.639237749528 12.158463872228
v -618.530518000000 8.688061000000 11.096276000000
v -619.151306000000 22.456381000000 19.783630000000
v -618.767832208342 22.238792311200 19.306760092689
v -618.661806518983 22.217073723531 19.199524805642
v -618.650047039583 22.599479132151 19.432945216690
v -618.982361827058 22.553532302548 19.696380590149
v -618.896790000000 16.562616000000 15.896298000000
v -618.943815860412 15.558314191632 15.292428989687
v -618.833557000000 19.974739000000 17.985939000000
v -618.973755000000 20.181849000000 18.225904000000
v -618.800875161138 20.353194314486 18.175634804717
v -618.914490000000 19.049700000000 17.487705000000
v -618.846680000000 19.551247000000 17.719425000000
v -618.789185000000 17.644108000000 16.523987000000
v -618.920715000000 18.018383000000 16.874243000000
v -618.932983000000 17.163416000000 16.355354000000
v -618.918762000000 9.157501000000 11.523073000000
v -619.066223000000 9.282772000000 11.704935000000
v -619.058838000000 9.192354000000 11.662050000000
v -619.281494000000 10.028375000000 12.312007000000
v -619.265442000000 9.673506000000 12.126811000000
v -619.063477000000 9.626779000000 11.909995000000
v -618.758085861183 9.936497295749 11.794216688638
v -618.900452000000 9.060515000000 11.491940000000
v -618.867249000000 25.749119000000 21.482866000000
v -618.869507000000 25.405531000000 21.278057000000
v -618.068917476125 25.442800967804 20.655138167961
v -618.794128000000 24.177225000000 20.506199000000
v -618.866028000000 23.419477000000 20.118143000000
v -618.873291000000 23.768538000000 20.313437000000
v -618.885315000000 22.999750000000 19.845575000000
v -618.910913780619 22.660098515392 19.695572653437
v -618.989990000000 18.811037000000 17.400110000000
v -619.201416000000 13.024166000000 14.024017000000
v -618.819049326379 13.109893091320 13.744213005039
v -619.022705000000 23.032793000000 19.986710000000
v -619.138489000000 18.419678000000 17.277147000000
v -619.058533000000 13.505444000000 14.191435000000
v -618.532033280479 14.255186302431 14.160367818897
v -618.735286750343 14.356470314852 14.393736489741
v -618.929871000000 24.813061000000 21.003500000000
v -619.077820000000 25.024511000000 21.235783000000
v -618.955872000000 21.809790000000 19.205811000000
v -618.853132929426 21.916697670689 19.179692054266
v -618.891663000000 20.847128000000 18.574089000000
v -619.040283000000 21.059362000000 18.805563000000
v -619.248657000000 21.282667000000 19.116289000000
v -618.807869721149 21.493429329258 18.888520226410
v -619.099854000000 20.467003000000 18.531000000000
v -619.129883000000 17.293085000000 16.628242000000
v -619.045306611650 17.421633721166 16.627542484474
v -619.336548000000 12.710685000000 13.965332000000
v -619.488770000000 10.854624000000 12.978848000000
v -619.140618103577 11.190185894556 12.877074565364
v -619.167633036580 11.125421654375 12.863877503045
v -619.487000000000 11.630131000000 13.435749000000
v -619.195474512538 11.734768174343 13.237513144703
v -619.630615000000 11.321287000000 13.368851000000
v -619.216303512730 11.216993272821 12.955212413484
v -619.186735253397 11.221879416404 12.932798353540
v -619.303044750958 11.522021594276 13.209235054972
v -619.286682000000 10.290244000000 12.458647000000
v -618.909998481085 10.398106463825 12.207327075616
v -619.026497212722 10.289230692714 12.237421787240
v -619.317505000000 19.487885000000 18.124849000000
v -618.969276054802 19.714030632576 17.943094629034
v -619.533325000000 19.111778000000 18.074270000000
v -619.878601000000 19.194836000000 18.426308000000
v -619.394653000000 19.854387000000 18.389143000000
v -619.741577000000 19.679857000000 18.588274000000
v -619.619277737104 19.501868685637 18.384754696327
v -619.326843000000 19.234423000000 17.963284000000
v -619.036559610368 19.185805038290 17.675931819943
v -619.425476000000 16.509550000000 16.383484000000
v -619.422119000000 16.679567000000 16.488550000000
v -619.117814437164 16.805327782849 16.282021687044
v -619.130720350721 16.906794305625 16.366141371875
v -619.584351000000 16.124006000000 16.249784000000
v -619.273928674062 16.160243480830 15.977954479940
v -619.433409154606 16.390830969474 16.301932618975
v -619.485413000000 10.594137000000 12.830144000000
v -619.257884401173 10.592272739131 12.628889977535
v -619.077637000000 23.213406000000 20.173182000000
v -619.121244952778 23.726431779830 20.500528589434
v -619.302307000000 22.756453000000 20.062647000000
v -619.098694000000 20.638296000000 18.633566000000
v -619.186340000000 18.855137000000 17.622572000000
v -619.413330000000 17.623075000000 17.054146000000
v -618.992804636391 17.902404550742 16.866952442562
v -619.225319181465 17.501278213672 16.827791146302
v -619.096133950069 18.130786857688 17.080426879569
v -619.160379167900 17.892866922148 16.999271112420
v -619.266785000000 17.153675000000 16.668676000000
v -619.550049000000 14.489816000000 15.181860000000
v -619.476440000000 15.160227000000 15.520775000000
v -619.224967154429 15.217797985054 15.340273406141
v -619.354855053694 14.870655391231 15.240556857095
v -619.229701489351 14.789098205324 15.082311465286
v -619.266479000000 13.642358000000 14.452111000000
v -619.368591000000 21.822451000000 19.579714000000
v -619.297159258814 21.551324494575 19.337030812395
v -619.171942951485 22.090962066094 19.573318879033
v -619.105914252775 22.043906491522 19.485328750493
v -619.323730000000 20.095533000000 18.472084000000
v -619.206238000000 18.521948000000 17.399097000000
v -619.330444000000 13.310969000000 14.325824000000
v -619.895996000000 11.468128000000 13.712053000000
v -619.754395000000 12.036397000000 13.929169000000
v -619.714396944015 11.746289148134 13.715310523163
v -618.964193168666 12.727758529572 13.641636833152
v -618.800742789756 12.761051375654 13.515129760988
v -619.272156000000 9.246240000000 11.866909000000
v -619.331604000000 9.515692000000 12.099297000000
v -619.190430000000 9.134650000000 11.758597000000
v -618.799452963608 24.798965029255 20.884263169947
v -619.363953000000 22.941120000000 20.242168000000
v -619.392151000000 20.887741000000 18.998793000000
v -619.818787000000 15.500478000000 16.028042000000
v -619.463172553735 15.535782806419 15.738115400154
v -619.596659914313 15.428111465594 15.789382297603
v -619.942383000000 15.697729000000 16.285246000000
v -619.399353000000 14.017440000000 14.800919000000
v -619.613159000000 14.244086000000 15.106751000000
v -618.674732287493 25.144493018266 20.979022379246
v -618.677867398852 25.245290559098 21.036515724567
v -619.358765000000 23.110243000000 20.348909000000
v -619.384460000000 20.538530000000 18.803875000000
v -619.546082000000 18.256962000000 17.554705000000
v -619.380605570448 18.140618180894 17.333101732040
v -619.383072596919 17.995295970032 17.248593433594
v -619.551147000000 17.224779000000 16.942614000000
v -619.366449244893 15.732898324679 15.775273467868
v -619.468872000000 12.999263000000 14.263852000000
v -619.337524000000 9.174698000000 11.890913000000
v -619.285706000000 25.592899000000 21.749342000000
v -619.283997000000 25.419445000000 21.649654000000
v -618.936264140503 24.801148694108 21.001153980212
v -619.503662000000 22.371456000000 20.027246000000
v -619.414470549627 22.229772598124 19.866209926584
v -619.462158000000 18.662409000000 17.752899000000
v -619.459656000000 18.833313000000 17.856630000000
v -619.549988000000 13.454632000000 14.575184000000
v -619.625916000000 10.025305000000 12.614128000000
v -619.534302000000 9.562828000000 12.314981000000
v -619.620850000000 9.849228000000 12.519022000000
v -619.407532000000 9.191718000000 11.960115000000
v -619.398254000000 9.099670000000 11.919332000000
v -619.351013000000 8.898743000000 11.868421000000
v -619.593018000000 21.020569000000 19.267015000000
v -619.471435191770 21.192399882470 19.265431131858
v -619.620667000000 16.896740000000 16.810165000000
v -619.678711000000 13.050714000000 14.472815000000
v -619.392631300909 12.369428252798 13.808013075695
v -619.102166141732 12.566865800022 13.668198992650
v -619.075086847463 12.378410041248 13.529386671190
v -619.893860000000 12.501801000000 14.321640000000
v -619.604620963589 12.458294832211 14.047713106693
v -619.563329764349 12.451549570347 14.008294730501
v -619.527158448885 12.779052745891 14.175635935857
v -619.600586000000 9.319078000000 12.236104000000
v -619.213501000000 25.229422000000 21.479555000000
v -619.533752000000 19.974665000000 18.579268000000
v -619.613098000000 13.984537000000 14.955981000000
v -619.534729000000 9.131948000000 12.061839000000
v -619.936951000000 21.275272000000 19.721972000000
v -619.654940195951 21.413463387136 19.567444869898
v -619.755115467843 21.175205253044 19.503221055640
v -619.666391091843 21.908858453928 19.884194004161
v -619.572847897572 22.028203967004 19.877462956277
v -619.621587874495 21.697098541060 19.713189323954
v -619.629079971087 21.845372980428 19.814045922988
v -619.735046000000 20.711096000000 19.201450000000
v -619.730164000000 20.104124000000 18.852713000000
v -619.867310000000 20.136883000000 18.994585000000
v -619.763833506446 20.357511997952 19.028821438900
v -619.201442816937 19.819885357097 18.208893965708
v -619.882996000000 17.386160000000 17.359440000000
v -619.887146000000 17.820000000000 17.607971000000
v -619.635175920193 17.928430871675 17.440668232997
v -619.634039623113 17.916406816586 17.432445664482
v -619.762026016025 17.590548188647 17.361654744066
v -619.703979000000 16.490910000000 16.612583000000
v -619.825195000000 14.641954000000 15.515391000000
v -619.682344338746 14.615720644401 15.373989771262
v -619.469621630925 15.845253062914 15.944229367718
v -619.795191621958 15.520527040543 16.020073738144
v -620.018555000000 15.114761000000 15.994033000000
v -619.739341372494 14.874499693352 15.583219218165
v -619.782562541244 15.079914492112 15.753396582899
v -619.673992110281 15.181407675391 15.714556876921
v -619.341463181264 12.093024015675 13.590077104114
v -619.253850456557 12.157732284405 13.551930048165
v -620.038086000000 10.381872000000 13.192481000000
v -619.708035862775 10.669099535587 13.065930679442
v -619.784467404896 10.949905593556 13.292771856116
v -619.661693525568 10.313520962396 12.818294655707
v -619.565128015398 10.368935336309 12.765953257121
v -620.042114000000 9.867109000000 12.883904000000
v -619.738953000000 18.643345000000 17.982939000000
v -619.817505000000 18.924021000000 18.196411000000
v -619.889648000000 14.397176000000 15.438266000000
v -619.826294000000 13.348870000000 14.755524000000
v -619.830627000000 13.523952000000 14.852073000000
v -619.737976000000 9.264959000000 12.327100000000
v -619.889709000000 9.479915000000 12.555668000000
v -619.573730000000 8.963149000000 12.063726000000
v -619.603516000000 9.148053000000 12.133845000000
v -619.834102287319 24.776663587476 21.723520488342
v -620.027344000000 18.027298000000 17.847626000000
v -620.021362000000 18.368677000000 18.056383000000
v -619.962280000000 16.977713000000 17.166380000000
v -619.920166000000 16.287390000000 16.662750000000
v -619.785114945571 16.025584716244 16.364465942346
v -619.956177000000 13.980708000000 15.259411000000
v -619.439098719196 11.848629149361 13.525486036483
v -620.308044000000 10.445042000000 13.479902000000
v -619.944936780074 10.767227433496 13.333403748412
v -619.903209115026 10.797827315952 13.312779526475
v -620.305359000000 11.133460000000 13.887429000000
v -620.200497139236 10.662344255120 13.508844508241
v -620.147793316661 11.135535186481 13.741442471268
v -620.118602882994 10.693212725495 13.450711949332
v -619.997840358926 10.261716177844 13.084264841534
v -620.083740000000 20.710190000000 19.499584000000
v -619.844260724519 21.113929242585 19.542049933662
v -620.101501000000 16.666708000000 17.103584000000
v -619.896385707142 16.746313844730 16.965844142025
v -619.883118000000 13.098972000000 14.686766000000
v -619.794800000000 9.101432000000 12.310573000000
v -620.312195000000 11.568989000000 14.133281000000
v -619.929263225724 11.501023251418 13.760575929054
v -620.237061000000 12.497554000000 14.625641000000
v -620.301697000000 12.166349000000 14.498371000000
v -619.947025180050 12.164166116394 14.176458373705
v -619.871704000000 9.209196000000 12.422736000000
v -619.949890000000 9.319203000000 12.534394000000
v -619.824585000000 8.924602000000 12.320170000000
v -620.161377000000 20.387096000000 19.358650000000
v -619.889629433707 20.559640938444 19.240113798959
v -620.000000000000 19.821863000000 18.938869000000
v -620.011292000000 19.569881000000 18.775291000000
v -620.091919000000 18.644573000000 18.277161000000
v -620.085144000000 15.388904000000 16.218584000000
v -620.095703000000 14.532621000000 15.701852000000
v -620.087708000000 12.974969000000 14.799535000000
v -620.444641000000 13.237905000000 15.240908000000
v -620.116233926015 13.191349774000 14.931116662148
v -620.371094000000 13.563674000000 15.377810000000
v -620.122287620664 13.394440649898 15.040776966191
v -620.099488870665 13.596961280196 15.147542871551
v -619.928650000000 9.130539000000 12.456129000000
v -620.084839000000 19.071867000000 18.537306000000
v -620.378296000000 14.085554000000 15.673467000000
v -620.293306410978 14.073304283100 15.595095931397
v -620.094154881635 11.914308681737 14.155426515449
v -620.138042220645 11.956868121267 14.221215665198
v -620.095851525133 11.346376412028 13.820602987897
v -620.078186000000 9.258802000000 12.635088000000
v -620.167480000000 9.546611000000 12.835155000000
v -620.139221000000 19.855778000000 19.078411000000
v -620.223145000000 20.054148000000 19.234772000000
v -620.305298000000 17.145872000000 17.571526000000
v -619.953255823508 17.483989361127 17.472584173719
v -620.445129000000 17.784384000000 18.064585000000
v -620.302873455731 17.555849580475 17.809212490607
v -620.221167181820 17.668351488359 17.805092653210
v -620.343079000000 15.702790000000 16.671743000000
v -620.121945585926 15.753432832863 16.494580342594
v -620.259583000000 16.108450000000 16.869473000000
v -620.358925914768 13.670242945075 15.426685259947
v -620.064270000000 9.162600000000 12.599319000000
v -620.312317000000 16.718496000000 17.311745000000
v -620.157166000000 15.062906000000 16.083103000000
v -620.307068000000 10.013226000000 13.228016000000
v -620.312622000000 9.757788000000 13.070422000000
v -620.352478000000 19.564894000000 19.080847000000
v -620.297485000000 19.211338000000 18.793905000000
v -620.297607000000 18.176743000000 18.186823000000
v -620.376892000000 17.939831000000 18.094862000000
v -620.292969000000 15.266301000000 16.328228000000
v -620.378296000000 14.775532000000 16.078325000000
v -620.513123000000 14.461919000000 16.020153000000
v -620.300903000000 12.855897000000 14.903896000000
v -620.291382000000 9.397932000000 12.890084000000
v -620.265747000000 9.209287000000 12.817240000000
v -620.359070000000 18.792093000000 18.618879000000
v -620.437927000000 18.469423000000 18.477482000000
v -620.385376000000 16.220673000000 17.074034000000
v -620.379883000000 16.389841000000 17.180677000000
v -620.375366000000 14.946008000000 16.182699000000
v -620.371338000000 9.509565000000 13.000239000000
v -620.372192000000 20.180403000000 19.414907000000
v -620.352661000000 19.737072000000 19.182362000000
v -620.447937000000 12.549739000000 14.833128000000
v -620.750427000000 15.798006000000 17.102072000000
v -620.419820117357 15.885268747754 16.863469217158
v -620.512573000000 14.892923000000 16.273449000000
v -620.483032000000 15.478530000000 16.658785000000
v -620.769897000000 15.120536000000 16.676504000000
v -620.506531000000 12.905048000000 15.116336000000
v -620.927368000000 11.456304000000 14.621977000000
v -620.416879823244 11.884271379698 14.426199229437
v -620.396253940615 11.821124396756 14.367841683625
v -620.652405000000 12.166487000000 14.794435000000
v -620.585983191889 12.028006752576 14.659499531439
v -620.723633000000 11.149647000000 14.255219000000
v -620.449171441043 11.304414018935 14.105016882647
v -620.475343987274 11.533954346306 14.259819536737
v -620.796997000000 10.909718000000 14.170039000000
v -620.526011249498 10.689611686891 13.809831778616
v -620.585842786982 10.737001598501 13.888643721482
v -620.717346000000 10.024366000000 13.604388000000
v -620.403432208888 10.231029800503 13.441500619591
v -620.999451000000 10.267038000000 13.981237000000
v -620.689133855587 10.211149829632 13.682030815279
v -620.705911603019 10.434910392808 13.820845374059
v -620.408376096531 10.476743484521 13.585346371259
v -620.660156000000 9.669641000000 13.319551000000
v -620.576416000000 9.469988000000 13.161738000000
v -620.658142000000 9.582393000000 13.270819000000
v -620.488953000000 9.356115000000 13.061517000000
v -620.643494000000 18.950090000000 18.942772000000
v -620.642029000000 19.121780000000 19.045397000000
v -620.504211000000 18.053709000000 18.297346000000
v -620.572754000000 18.156080000000 18.418633000000
v -620.577698000000 16.951590000000 17.705500000000
v -620.575623000000 17.553833000000 18.061657000000
v -620.573242000000 17.207378000000 17.861959000000
v -620.522217000000 16.597885000000 17.418352000000
v -620.715881000000 14.509292000000 16.235874000000
v -620.732849000000 13.915515000000 15.864509000000
v -620.653857606029 13.865341363859 15.773038688856
v -620.793640000000 13.496003000000 15.690300000000
v -620.468931452973 19.886918776570 19.345208820871
v -620.538629571575 18.758782216855 18.746421775164
v -620.578186000000 17.814293000000 18.210857000000
v -620.731750000000 16.131725000000 17.323799000000
v -620.786804000000 12.715519000000 15.242253000000
v -620.646531131461 13.386970238162 15.500737769518
v -620.757517628542 13.277424871391 15.535104399590
v -620.858826000000 18.142303000000 18.639820000000
v -620.958557000000 15.590304000000 17.160343000000
v -620.784585242924 15.396715970754 16.874606704505
v -620.782410000000 17.862642000000 18.425049000000
v -620.718811000000 16.727720000000 17.691715000000
v -620.989929000000 16.187443000000 17.624495000000
v -620.713318000000 9.419132000000 13.256474000000
v -620.714783000000 17.587887000000 18.201616000000
v -620.779663000000 17.256918000000 18.074001000000
v -621.063660000000 16.896906000000 18.094904000000
v -621.064392000000 11.747589000000 14.915792000000
v -620.860084053559 11.821717634205 14.776970157699
v -621.272827000000 12.057275000000 15.277593000000
v -621.031814997872 11.911203029981 14.981346419427
v -620.776553687384 12.268351400646 14.965248116292
v -620.690734597561 12.285627635158 14.899715925984
v -620.864502000000 9.545008000000 13.431793000000
v -620.928650000000 9.817994000000 13.659607000000
v -620.857910000000 9.454247000000 13.388761000000
v -621.069763000000 14.166344000000 16.326355000000
v -620.731485985335 14.182327822984 16.036931107824
v -621.420654000000 13.994304000000 16.521008000000
v -621.621460000000 14.126643000000 16.789675000000
v -621.391296000000 14.838514000000 17.057739000000
v -621.310594641900 14.384867237087 16.685103657020
v -621.343328084141 14.227767780709 16.609916262671
v -621.135559000000 13.749937000000 16.147177000000
v -621.064087000000 10.971243000000 14.461146000000
v -620.888916000000 9.278623000000 13.400044000000
v -621.212891000000 17.282194000000 18.426466000000
v -620.986450000000 16.530220000000 17.830526000000
v -621.207581000000 15.812479000000 17.572086000000
v -621.047424000000 15.101511000000 16.906343000000
v -621.271179000000 12.832591000000 15.734589000000
v -620.893665424291 12.770187980555 15.367205065725
v -620.829096147516 12.911457115981 15.390422367230
v -621.096454544129 13.300330372774 15.849623379232
v -621.190116705713 13.042476847212 15.783806275670
v -621.134583000000 12.627577000000 15.491043000000
v -621.161807901134 12.210417486931 15.271144861627
v -621.622437000000 10.072597000000 14.411617000000
v -621.267273000000 10.673669000000 14.473699000000
v -621.508480548469 10.163609203786 14.367664290757
v -621.278063450658 10.318678147184 14.260633645744
v -620.929199000000 9.472862000000 13.456047000000
v -621.072388000000 9.509751000000 13.592321000000
v -621.052734000000 9.326583000000 13.512938000000
v -621.350586000000 11.216554000000 14.833092000000
v -621.346313000000 11.558694000000 15.040166000000
v -621.281433000000 9.388106000000 13.701020000000
v -621.552734000000 9.624344000000 14.088806000000
v -621.200697643377 9.598801486437 13.762069187064
v -621.279233479401 9.720799411725 13.907428340707
v -621.037156169250 9.952564341823 13.831719241488
v -621.067993000000 9.420429000000 13.546292000000
v -621.236816000000 15.398514000000 17.288549000000
v -621.482812302521 9.901664654653 14.189806201972
v -621.424255376847 9.989608302557 14.190064472438
v -621.268188000000 16.341452000000 17.954958000000
v -620.960489902279 14.635987134838 16.531630832418
v -620.978367903826 14.819721869123 16.665111189482
v -621.245939849132 14.539010072670 16.729905193219
v -621.229304844893 14.592962496050 16.749069471013
v -620.974825834175 10.708779115254 14.218910632855
v -621.012996679926 10.601300189303 14.191399958728
v -621.552368000000 10.831942000000 14.797175000000
v -621.318410296148 16.737121045894 18.217636381809
v -621.250539236579 16.963822465611 18.286085793520
v -621.824951000000 13.052892000000 16.347582000000
v -621.464302312515 13.406384478754 16.236276770025
v -621.296075201768 13.030105730418 15.870837819372
v -621.500907722935 13.368494614197 16.246409181560
v -621.898682000000 13.417377000000 16.615452000000
v -621.321279889827 13.594334618554 16.219228952026
v -621.568883091589 13.331751454028 16.284341144243
v -621.534775750677 13.578666319524 16.393606878838
v -621.389505040100 13.842707347402 16.412773479619
v -621.600952000000 12.388691000000 15.799770000000
v -621.303829791599 12.201152864578 15.395657033282
v -621.380831546654 17.230704334086 18.550366645890
v -621.350647000000 15.590281000000 17.556145000000
v -621.479248000000 15.703653000000 17.757633000000
v -621.650574000000 14.895007000000 17.357571000000
v -621.641602000000 15.148325000000 17.518642000000
v -621.604004000000 12.562993000000 15.897463000000
v -621.755310000000 12.777071000000 16.125866000000
v -621.547363000000 11.691437000000 15.308246000000
v -621.612366000000 12.050570000000 15.585464000000
v -621.828003000000 10.294260000000 14.725632000000
v -621.578420206369 10.612662399767 14.696687429816
v -621.493987557791 16.082339683744 17.995107258802
v -621.470624714723 16.498840541576 18.211972939024
v -621.682434000000 11.377875000000 15.249981000000
v -622.139465000000 14.841941000000 17.743744000000
v -622.113647000000 15.171600000000 17.973328000000
v -621.729591829957 13.693795645284 16.626259214015
v -621.827393000000 11.760211000000 15.586362000000
v -621.492902344434 10.487313046499 14.554374847534
v -622.234985000000 10.303485000000 15.105317000000
v -621.880605211375 10.486539236496 14.890177768770
v -622.169739000000 11.151755000000 15.536872000000
v -621.782826200128 11.011870147022 15.110867716370
v -621.782335582201 10.961087092647 15.078924074813
v -622.377625000000 10.598154000000 15.393481000000
v -622.274993384764 10.605601988515 15.307375930612
v -622.173405327984 10.503906881487 15.161897658928
v -622.254597331113 10.710393690721 15.350513092322
v -621.764544593692 10.821180223972 14.979773647642
v -621.765747000000 9.677927000000 14.293989000000
v -622.100281000000 13.550242000000 16.883051000000
v -621.857394191098 13.816952409488 16.820078098599
v -622.221130000000 14.176877000000 17.396147000000
v -622.027283000000 13.962452000000 17.069710000000
v -621.855991984604 14.616356557880 17.357720072536
v -621.998380835318 14.189008155504 17.197745871054
v -622.232849000000 12.113561000000 16.170052000000
v -622.241638000000 12.464188000000 16.363024000000
v -622.037612936945 12.376509303302 16.150831679377
v -621.812426521872 12.163708474042 15.835528352151
v -621.879984968184 11.997421977030 15.785712610088
v -621.972168000000 9.727749000000 14.505847000000
v -621.663331597603 15.204988974447 17.577172305715
v -622.214844000000 14.604114000000 17.655918000000
v -621.892732892153 14.715455604422 17.451657599424
v -621.805551177389 11.546765448491 15.448664289139
v -621.981873000000 9.388350000000 14.293657000000
v -622.518066000000 12.617415000000 16.694693000000
v -622.300537000000 13.078341000000 16.798220000000
v -622.449524000000 11.479172000000 15.966771000000
v -622.199734833927 11.523851333109 15.775160908031
v -622.095024021582 11.409621385102 15.619007221211
v -621.980959935969 11.777515520321 15.734507773223
v -622.235394014041 11.681006461356 15.901617341742
v -622.305664000000 9.803386000000 14.870848000000
v -621.900050962587 10.061206938184 14.647339892082
v -622.276029267458 9.841230167292 14.866263380906
v -622.099453941820 12.726820183800 16.396097993891
v -622.123488912400 12.762030898759 16.439936815220
v -622.115417000000 9.159758000000 14.287737000000
v -622.094299000000 8.976913000000 14.208963000000
v -621.529415532475 14.653451984462 17.066622763130
v -621.719181456644 14.272288572496 16.987139589164
v -621.685290034951 14.295993959356 16.970770263288
v -622.313049000000 9.290117000000 14.559753000000
v -622.157119259446 9.580577868857 14.591049320659
v -622.311707000000 13.688978000000 17.140915000000
v -622.407471000000 14.731727000000 17.933058000000
v -622.443848000000 11.217248000000 15.820699000000
v -622.558594000000 14.082804000000 17.655569000000
v -622.685181000000 14.540071000000 18.061598000000
v -622.491037742977 14.431222196681 17.809511361479
v -622.634277000000 12.033103000000 16.505053000000
v -622.515747000000 12.443176000000 16.596375000000
v -622.437256000000 11.903177000000 16.232595000000
v -622.518677000000 10.115759000000 15.227742000000
v -622.467448348640 14.910047133316 18.116063851408
v -622.492990623424 13.180039848525 17.011656107138
v -622.561573976454 13.818795622661 17.468861431303
v -622.611413245271 13.352055046794 17.212023916035
v -622.580872000000 9.351314000000 14.850747000000
v -622.582153000000 9.697714000000 15.051117000000
v -622.485107000000 9.057843000000 14.657111000000
v -623.005310000000 10.061715000000 15.616420000000
v -622.695206426016 10.238882250324 15.453873017517
v -622.764815766978 10.491900128564 15.670915768442
v -622.939291829354 10.372549835004 15.751421673778
v -622.475575937524 10.773222267188 15.584378474426
v -622.815004089708 10.628913219335 15.798736798285
v -622.518528144072 10.621178478969 15.531844855954
v -622.465332000000 8.961271000000 14.626607000000
v -622.653442000000 11.613490000000 16.231976000000
v -622.723328000000 11.458182000000 16.200396000000
v -622.571746333989 11.241354901348 15.947733732511
v -622.860807195415 10.874969694443 15.989233402793
v -622.795776000000 12.425917000000 16.823627000000
v -622.927490000000 9.694667000000 15.352264000000
v -622.821892923338 10.008804111445 15.430521802509
v -622.766907000000 13.960594000000 17.764534000000
v -622.791382000000 9.490071000000 15.108709000000
v -622.643005000000 9.277190000000 14.877944000000
v -622.781189000000 9.311225000000 15.018176000000
v -622.697815000000 9.199266000000 14.912432000000
v -622.787873873114 14.136330806089 17.897860721605
v -622.946594000000 14.511394000000 18.308445000000
v -622.838745000000 9.236349000000 15.050983000000
v -623.053974509876 13.868511290251 17.976902087022
v -622.920410000000 9.345809000000 15.157994000000
v -622.994263000000 9.451078000000 15.274173000000
v -622.910095000000 9.255763000000 15.118624000000
v -623.217346000000 14.488554000000 18.545317000000
v -623.203463144148 12.993383438589 17.539860356485
v -623.575826166917 12.836619309821 17.774286654297
v -623.967834000000 11.327594000000 17.213739000000
v -623.810740084804 11.166877737710 16.980921425689
v -623.806562691629 10.553096984149 16.623772840867
v -624.234680000000 10.698222000000 17.101164000000
v -624.118982152853 10.630668571170 16.949935949691
v -624.586548000000 10.958092000000 17.547667000000
v -624.196083305068 11.132750996279 17.304974265936
v -624.128174378834 11.057107084503 17.204885182851
v -624.331711159145 11.288170954242 17.516648334050
v -624.276624380868 11.217602125980 17.424960662245
v -624.579529000000 10.695105000000 17.402308000000
v -624.862305000000 10.161895000000 17.324080000000
v -624.789368000000 9.279906000000 16.751934000000
v -624.552552869730 9.702120309704 16.794158839912
v -625.073914000000 10.731968000000 17.834389000000
v -625.027812506258 10.673123182761 17.761573594935
v -624.866307435537 10.219103966634 17.360984173613
v -625.130005000000 9.533405000000 17.209713000000
v -624.887505498564 9.516966507921 16.984697830477
v -624.884977602971 9.474795045849 16.956521919718
v -624.887887460888 9.839369984157 17.174459113295
v -624.789001000000 9.192790000000 16.702305000000
v -624.950833572163 11.154794459319 17.993839255725
v -624.995361000000 9.156752000000 16.863089000000
v -625.414490000000 9.604723000000 17.483410000000
v -625.006959452944 9.874755579101 17.290335540303
v -625.550598000000 9.981861000000 17.828882000000
v -625.500842596933 9.906774966863 17.739956379113
v -625.065374853281 10.100608960871 17.468151318736
v -625.004028920740 10.188959355293 17.464437269845
v -625.372720013926 10.137054969450 17.760125014710
v -625.267273000000 8.960327000000 16.997320000000
v -625.413208000000 9.172545000000 17.231567000000
v -625.411316000000 10.724291000000 18.144156000000
v -625.208852422232 10.851523205222 18.038087626764
v -625.680969000000 10.269116000000 18.129702000000
v -625.649487695248 10.205438364177 18.060553373682
v -624.940491000000 8.618656000000 16.796658000000
v -625.397461000000 8.903975000000 17.096708000000
v -625.480103000000 9.014954000000 17.203257000000
v -625.314270000000 8.854706000000 17.019720000000
v -625.547668000000 9.117026000000 17.326307000000
v -625.743530000000 9.159814000000 17.549631000000
v -625.814819000000 9.523153000000 17.820026000000
v -625.473145000000 8.924389000000 17.160212000000
v -625.455261000000 8.829009000000 17.129185000000
v -625.362061000000 8.763032000000 17.072203000000
v -625.604187000000 8.951549000000 17.309971000000
v -625.608582000000 9.042016000000 17.354984000000
v -625.526978000000 8.844178000000 17.196869000000
v -625.749146000000 9.940230000000 17.998610000000
v -625.584839000000 8.855983000000 17.278158000000
v -625.621887000000 8.930842000000 17.343266000000
v -625.685425000000 8.925180000000 17.419998000000
v -625.786133000000 9.019083000000 17.534536000000
v -625.645935000000 8.824718000000 17.376204000000
v -625.953003000000 9.988318000000 18.213219000000
v -625.892822000000 10.494663000000 18.436680000000
v -625.952759000000 9.556750000000 17.960178000000
v -625.872375000000 9.101498000000 17.649374000000
v -625.951721000000 9.211081000000 17.759912000000
v -626.095154000000 9.333788000000 17.945250000000
v -626.240601000000 9.975640000000 18.432404000000
v -626.315308000000 10.340769000000 18.699387000000
v -626.013733000000 9.137421000000 17.787081000000
v -625.844971000000 8.867358000000 17.593769000000
v -625.907715000000 8.914999000000 17.659969000000
v -626.242493000000 9.458725000000 18.127701000000
v -626.447021000000 10.456388000000 18.897661000000
v -626.450806000000 9.854858000000 18.539648000000
v -626.448792000000 9.335965000000 18.238297000000
v -626.456936584608 10.783297196023 19.117704918866
v -626.854736000000 10.207131000000 19.125092000000
v -626.630579053215 10.029916289069 18.810979792045
v -626.706832574150 10.466978760620 19.145027684425
v -626.717834000000 9.311851000000 18.477055000000
v -626.783691000000 9.671373000000 18.753193000000
v -626.699714294598 9.973911999305 18.844770602400
v -626.850708000000 9.169450000000 18.522333000000
v -626.993164000000 9.205294000000 18.659136000000
v -627.120850000000 9.923148000000 19.215466000000
v -627.195984000000 9.683755000000 19.128180000000
v -626.883967507723 9.598578586352 18.798727311541
v -627.120972000000 8.973497000000 18.658825000000
v -627.325623000000 8.935629000000 18.822201000000
v -627.530029000000 9.070175000000 19.087355000000
v -627.195197382310 9.385715951854 18.954487888086
v -627.224662626222 9.298787810370 18.931849840850
v -627.131071113917 10.252842683173 19.396230261770
v -627.250977000000 8.829076000000 18.707026000000
v -627.085632000000 8.553775000000 18.554384000000
v -627.672241000000 9.451344000000 19.425537000000
v -627.527933811623 9.380632809401 19.257319952713
v -627.452889820068 9.653623121202 19.339354549133
v -627.384766000000 8.859606000000 18.852747000000
v -627.512085000000 8.885223000000 19.005312000000
v -627.631417097426 10.516980995691 20.019064752013
v -627.627862528342 10.482625704809 19.992125698110
v -627.883850000000 9.590210000000 19.682905000000
v -627.927991460111 10.017606281259 19.959642364633
v -627.589478000000 8.997261000000 19.116503000000
v -627.809387000000 9.138630000000 19.364779000000
v -627.644165000000 8.915010000000 19.152277000000
v -627.800476000000 9.047055000000 19.324419000000
v -628.024780000000 9.280480000000 19.618668000000
v -627.943359000000 9.083283000000 19.460283000000
v -628.158752000000 9.483347000000 19.865225000000
v -628.294373000000 10.032802000000 20.312147000000
v -628.157669244927 9.788233243666 20.040676291067
v -628.078186000000 9.114229000000 19.604740000000
v -628.151306000000 9.219462000000 19.721704000000
v -628.221558000000 9.322680000000 19.841770000000
v -628.428833000000 9.459758000000 20.103188000000
v -628.488464000000 9.298803000000 20.082794000000
v -628.643066000000 9.859324000000 20.509115000000
v -628.847656000000 9.735077000000 20.622305000000
v -628.975037000000 9.934618000000 20.875248000000
v -628.633911000000 9.422364000000 20.265984000000
v -628.548218000000 9.223983000000 20.111832000000
v -628.687256000000 9.257782000000 20.252127000000
v -628.840088000000 9.471116000000 20.478010000000
v -629.125732000000 9.544070000000 20.750265000000
v -628.825623000000 9.289820000000 20.392477000000
v -629.114685000000 9.365224000000 20.661283000000
v -628.966980000000 9.324515000000 20.529732000000
v -628.761438605571 10.479083446030 20.999799376633
v -629.248047000000 9.912647000000 21.110088000000
v -629.260315000000 9.488649000000 20.844633000000
v -629.389832000000 9.429366000000 20.944126000000
v -628.991072003290 10.717513644660 21.325385884938
v -629.720276000000 9.763560000000 21.462996000000
v -629.725952000000 10.112071000000 21.659861000000
v -629.524231000000 9.461220000000 21.088169000000
v -629.558604186773 9.651973646414 21.240232425200
v -629.392273000000 9.517829000000 20.991638000000
v -629.517822000000 9.370680000000 21.044365000000
v -629.848755000000 9.359619000000 21.361782000000
v -629.789429000000 9.521888000000 21.380999000000
v -630.006287000000 9.922409000000 21.785597000000
v -630.145691000000 9.525502000000 21.671556000000
v -629.920105000000 9.378383000000 21.430490000000
v -630.068604000000 9.417463000000 21.558876000000
v -630.058655000000 9.325879000000 21.520159000000
v -630.069580000000 9.146025000000 21.504751000000
v -630.226868000000 9.048272000000 21.592331000000
v -630.266052000000 9.203151000000 21.630566000000
v -630.143372000000 9.437769000000 21.623283000000
v -619.808472000000 8.351111000000 12.607672000000
v -619.422607000000 8.158948000000 12.349677000000
v -619.515076000000 8.229405000000 12.365235000000
v -619.431396000000 8.278166000000 12.231835000000
v -618.631514330675 8.063404067918 11.649317722027
v -620.172729000000 8.335565000000 13.054699000000
v -620.157715000000 8.389284000000 13.001767000000
v -620.128906000000 8.293141000000 13.036596000000
v -624.719666000000 8.595931000000 16.653900000000
v -624.788757000000 8.576623000000 16.724411000000
v -624.662903000000 8.486739000000 16.720863000000
v -624.863281000000 8.643827000000 16.739880000000
v -624.862000000000 8.554569000000 16.787910000000
v -624.796021000000 8.493765000000 16.802477000000
v -624.935364000000 8.534847000000 16.852306000000
v -625.230469000000 8.711519000000 16.966921000000
v -625.293274000000 8.788377000000 17.002419000000
v -625.365112000000 8.678977000000 17.108719000000
v -625.235168000000 8.579179000000 17.077684000000
v -625.488159000000 8.774894000000 17.170635000000
v -625.471985000000 8.671204000000 17.206760000000
v -626.696533000000 8.370701000000 18.384277000000
v -626.539429000000 8.396293000000 18.309137000000
v -626.801270000000 8.451152000000 18.370985000000
v -626.795044000000 8.383060000000 18.429722000000
v -626.869629000000 8.530363000000 18.402124000000
v -626.872864000000 8.433031000000 18.439867000000
v -626.864258000000 8.361215000000 18.503466000000
v -626.810547000000 8.306112000000 18.535330000000
v -626.943726000000 8.502491000000 18.463430000000
v -626.945129000000 8.414383000000 18.507380000000
v -627.090088000000 8.373777000000 18.642235000000
v -627.091553000000 8.458771000000 18.591223000000
v -627.167786000000 8.434428000000 18.650940000000
v -627.097717000000 8.307017000000 18.697378000000
v -627.203430000000 8.348123000000 18.734169000000
v -627.300903000000 8.403646000000 18.794893000000
v -627.366272000000 8.390382000000 18.875183000000
v -627.363464000000 8.355374000000 18.905878000000
v -627.415771000000 8.353129000000 18.998611000000
v -627.670776000000 8.254799000000 19.362892000000
v -627.689514000000 8.168967000000 19.453543000000
v -627.826843000000 8.118592000000 19.592911000000
v -628.016846000000 8.080370000000 19.772331000000
v -627.866089000000 8.070235000000 19.689445000000
v -628.086365000000 8.064199000000 19.844503000000
v -628.167358000000 8.121095000000 19.846899000000
v -628.234253000000 8.105754000000 19.923761000000
v -628.372803000000 8.069538000000 20.065159000000
v -628.498169000000 7.960186000000 20.282330000000
v -628.466370000000 7.900091000000 20.343731000000
v -629.827820000000 8.104621000000 21.663582000000
v -629.880554000000 8.181181000000 21.603794000000
v -630.039795000000 8.480985000000 21.546947000000
v -613.471252000000 7.582413000000 13.802203000000
v -620.011292000000 8.324420000000 12.883537000000
v -619.888611000000 8.337001000000 12.724731000000
v -620.083313000000 8.343463000000 12.952271000000
v -620.092224000000 7.816708000000 18.031111000000
v -619.989502000000 7.830118000000 17.857676000000
v -619.731445000000 7.850408000000 17.970251000000
v -625.706604000000 8.512139000000 17.847349000000
v -619.936523000000 7.837610000000 17.773027000000
v -625.679871000000 8.656636000000 17.531406000000
v -625.625854000000 8.673764000000 17.448788000000
v -625.710022000000 8.775116000000 17.471209000000
v -625.755676000000 8.714976000000 17.569635000000
v -625.590088000000 8.653049000000 17.382032000000
v -625.599731000000 8.733410000000 17.324358000000
v -612.580872000000 7.501521000000 16.880474000000
v -614.319580000000 7.668987000000 16.814619000000
v -613.567505000000 7.678614000000 15.936502000000
v -613.417786000000 7.671011000000 15.839787000000
v -614.625793000000 7.615891000000 15.742038000000
v -614.627869000000 7.621655000000 15.934113000000
v -615.728210000000 7.811879000000 15.169172000000
v -615.935181000000 7.764220000000 14.994040000000
v -615.883789000000 7.777804000000 15.082298000000
v -619.210632000000 8.033685000000 12.261841000000
v -612.192810000000 8.328164000000 5.238174000000
v -612.258728000000 8.369808000000 5.303415000000
v -612.091064000000 8.278095000000 5.151793000000
v -612.099609000000 8.185576000000 5.197953000000
v -612.247070000000 8.289169000000 5.314181000000
v -612.251953000000 8.203656000000 5.368990000000
v -613.226563000000 8.869180000000 6.337516000000
v -613.367310000000 8.852636000000 6.440379000000
v -613.286011000000 9.007353000000 6.436518000000
v -613.272034000000 9.101618000000 6.476569000000
v -613.365234000000 9.368049000000 6.713451000000
v -612.902337937122 9.727734024907 6.522945385382
v -613.499878000000 8.936436000000 6.581598000000
v -613.514343000000 8.740561000000 6.518091000000
v -613.597046000000 9.619907000000 7.060234000000
v -613.667786000000 9.144562000000 6.849792000000
v -613.793335000000 8.808338000000 6.747392000000
v -613.865051000000 9.169366000000 7.044477000000
v -613.811890000000 9.545362000000 7.196218000000
v -613.931885000000 8.791242000000 6.854763000000
v -613.943848000000 8.695562000000 6.816765000000
v -614.185242000000 8.851741000000 7.132676000000
v -614.366089000000 8.966155000000 7.363724000000
v -614.327576000000 9.233788000000 7.496383000000
v -614.005859000000 8.734889000000 6.893040000000
v -614.011963000000 8.637080000000 6.865647000000
v -614.006287000000 8.537127000000 6.857471000000
v -614.136719000000 8.616933000000 6.993979000000
v -614.072388000000 8.675778000000 6.941535000000
v -614.137329000000 8.716753000000 7.015623000000
v -614.132001926329 9.334969764025 7.373523234283
v -614.198364000000 8.655660000000 7.070897000000
v -614.196106000000 8.755327000000 7.097116000000
v -614.255920000000 8.793085000000 7.173715000000
v -614.258545000000 8.694217000000 7.145944000000
v -614.187134000000 8.468302000000 7.083484000000
v -614.324646000000 8.734471000000 7.219839000000
v -614.449463000000 8.813017000000 7.367507000000
v -614.564575000000 8.987358000000 7.548150000000
v -614.643982000000 9.373727000000 7.838532000000
v -614.973511000000 8.936678000000 7.884470000000
v -614.838684000000 9.372213000000 8.024753000000
v -615.070801000000 8.689100000000 7.847238000000
v -615.074890000000 8.590938000000 7.823662000000
v -615.072876000000 8.491193000000 7.812025000000
v -615.200378000000 8.768947000000 7.986535000000
v -615.216370000000 8.574724000000 7.929250000000
v -615.214233000000 8.474440000000 7.917203000000
v -615.210876000000 8.673126000000 7.952182000000
v -615.007080000000 8.306507000000 7.790164000000
v -615.168518000000 8.283527000000 7.916436000000
v -615.415955000000 8.696581000000 8.124475000000
v -615.355225000000 8.558511000000 8.032858000000
v -615.278015000000 8.414318000000 7.973672000000
v -615.246765000000 8.277611000000 7.986031000000
v -615.322205000000 8.371166000000 8.012229000000
v -615.403992000000 8.429064000000 8.061882000000
v -615.465820000000 8.481013000000 8.107297000000
v -615.563477000000 8.583829000000 8.201328000000
v -615.695740000000 8.665324000000 8.336377000000
v -615.749817000000 8.800084000000 8.439468000000
v -615.630737000000 8.524930000000 8.251316000000
v -615.547668000000 8.471548000000 8.185449000000
v -615.696411000000 8.565757000000 8.317169000000
v -615.630859000000 8.463046000000 8.261478000000
v -615.827515000000 8.646268000000 8.451002000000
v -615.700562000000 8.452869000000 8.337725000000
v -615.896362000000 8.686806000000 8.515600000000
v -615.779358000000 8.455959000000 8.413990000000
v -615.927979000000 8.540731000000 8.536208000000
v -616.266602000000 8.427969000000 8.824162000000
v -616.646301000000 8.377678000000 9.224202000000
v -616.513245000000 8.267846000000 9.160742000000
v -616.590271000000 8.268783000000 9.257038000000
v -616.673950000000 8.266311000000 9.354215000000
v -616.787537000000 8.213515000000 9.559114000000
v -616.755188000000 8.265569000000 9.452603000000
v -617.098755000000 8.282955000000 9.803220000000
v -617.244263000000 8.312321000000 9.907783000000
v -617.191528000000 8.224271000000 9.947512000000
v -617.285828000000 8.286635000000 9.978698000000
v -610.567749000000 7.850239000000 4.310071000000
v -610.570862000000 7.773124000000 4.372315000000
v -610.652161000000 7.763890000000 4.436744000000
v -610.402893000000 7.797831000000 4.183187000000
v -610.393005000000 7.724517000000 4.252319000000
v -610.488281000000 7.873233000000 4.212025000000
v -610.651367000000 7.695976000000 4.510774000000
v -610.731140000000 7.759445000000 4.506251000000
v -610.729004000000 7.695585000000 4.583885000000
v -611.133789000000 7.880287000000 4.714744000000
v -611.293945000000 8.017427000000 4.715964000000
v -611.786926000000 8.019418000000 5.012235000000
v -612.020569000000 8.184351000000 5.121802000000
v -611.893616000000 8.164072000000 5.035922000000
v -613.353577000000 7.919189000000 6.547129000000
v -613.432861000000 7.985871000000 6.549452000000
v -613.432800000000 7.916056000000 6.616493000000
v -613.516663000000 8.071451000000 6.564316000000
v -613.511536000000 7.984819000000 6.620807000000
v -613.595520000000 8.068358000000 6.636959000000
v -615.327026000000 8.270675000000 8.053496000000
v -615.402588000000 8.362168000000 8.077970000000
v -615.404968000000 8.268982000000 8.127353000000
v -615.477234000000 8.358571000000 8.152879000000
v -615.486694000000 8.416038000000 8.133562000000
v -615.785645000000 8.372136000000 8.465833000000
v -615.858521000000 8.458378000000 8.488783000000
v -615.929138000000 8.438244000000 8.557718000000
v -615.683594000000 7.793756000000 15.081519000000
v -622.543640000000 7.780115000000 21.481531000000
v -622.487549000000 7.755595000000 21.583378000000
v -622.388123000000 7.735141000000 21.636662000000
v -622.636963000000 7.821348000000 21.308315000000
v -622.503784000000 7.663644000000 21.782614000000
v -622.707520000000 7.661534000000 21.759018000000
v -622.795410000000 7.722397000000 21.585663000000
v -622.741089000000 7.772181000000 21.474911000000
v -622.941284000000 7.741205000000 21.482334000000
v -622.940369000000 7.800699000000 21.278154000000
v -622.735901000000 7.818650000000 21.305084000000
v -622.787048000000 7.825872000000 21.201664000000
v -622.784302000000 7.838147000000 21.019142000000
v -623.489502000000 7.820685000000 21.166668000000
v -623.035889000000 7.851273000000 20.903784000000
v -622.886963000000 7.837412000000 20.999949000000
v -623.286804000000 7.847414000000 20.985422000000
v -622.936768000000 7.863212000000 20.720617000000
v -622.885620000000 7.871819000000 20.630713000000
v -613.269775000000 7.650588000000 18.539515000000
v -613.320740000000 7.634617000000 18.419683000000
v -613.490479000000 7.650378000000 18.545713000000
v -613.520447000000 7.644632000000 18.431417000000
v -613.572510000000 7.609147000000 18.120939000000
v -613.325012000000 7.576644000000 18.002851000000
v -613.076172000000 7.558859000000 17.895073000000
v -611.814575000000 7.610804000000 17.713017000000
v -612.945129000000 7.543507000000 17.762695000000
v -613.427856000000 7.572850000000 17.982647000000
v -613.528320000000 7.567447000000 17.945354000000
v -613.379395000000 7.563828000000 17.872644000000
v -613.177368000000 7.555692000000 17.887140000000
v -613.479858000000 7.570645000000 17.870569000000
v -613.076294000000 7.547699000000 17.684853000000
v -612.793213000000 7.544056000000 17.677795000000
v -611.816833000000 7.595017000000 17.488424000000
v -612.075134000000 7.561873000000 17.335089000000
v -612.778320000000 7.536175000000 17.491995000000
v -611.769836000000 7.583747000000 17.378269000000
v -612.323853000000 7.556656000000 17.229528000000
v -612.572510000000 7.532274000000 17.113621000000
v -612.476990000000 7.521823000000 16.901350000000
v -614.623718000000 7.653859000000 16.775362000000
v -614.882935000000 7.610640000000 16.627399000000
v -615.025757000000 7.612698000000 16.721399000000
v -614.374146000000 7.651175000000 16.678797000000
v -614.824646000000 7.615222000000 16.544670000000
v -614.523682000000 7.648726000000 16.572031000000
v -614.668335000000 7.633506000000 16.477377000000
v -614.275024000000 7.643797000000 16.465906000000
v -614.568054000000 7.642851000000 16.275860000000
v -614.373047000000 7.656412000000 16.289925000000
v -614.831360000000 7.604915000000 16.308783000000
v -614.730957000000 7.614657000000 16.335447000000
v -614.221130000000 7.664629000000 16.196846000000
v -614.464722000000 7.652800000000 16.108274000000
v -614.571716000000 7.640530000000 16.069370000000
v -614.414673000000 7.655505000000 16.006147000000
v -614.119324000000 7.671233000000 16.010326000000
v -614.222717000000 7.639773000000 15.781225000000
v -613.672852000000 7.652104000000 15.705010000000
v -613.974548000000 7.614294000000 15.476354000000
v -614.530457000000 7.625612000000 15.944894000000
v -614.482361000000 7.615156000000 15.835508000000
v -613.466370000000 7.670732000000 15.738739000000
v -614.331787000000 7.593423000000 15.538214000000
v -613.269958000000 7.667965000000 15.551571000000
v -614.223389000000 7.612185000000 15.567337000000
v -614.073364000000 7.614774000000 15.478330000000
v -614.428101000000 7.594834000000 15.530078000000
v -613.365356000000 7.673647000000 15.552019000000
v -613.823486000000 7.629532000000 15.384261000000
v -613.724487000000 7.631843000000 15.390334000000
v -614.379211000000 7.591789000000 15.436334000000
v -613.319763000000 7.658784000000 15.229031000000
v -613.120850000000 7.644351000000 15.237074000000
v -613.217163000000 7.657949000000 15.247630000000
v -613.973022000000 7.618555000000 15.283179000000
v -614.244446000000 7.588449000000 15.337638000000
v -614.375854000000 7.598818000000 15.241899000000
v -613.822632000000 7.629174000000 15.192898000000
v -613.622620000000 7.630811000000 14.997541000000
v -614.230042000000 7.604702000000 15.148260000000
v -614.023071000000 7.635148000000 14.982802000000
v -613.170288000000 7.643505000000 14.940069000000
v -613.268433000000 7.645368000000 14.927402000000
v -614.123474000000 7.633421000000 14.976812000000
v -616.188782000000 7.715843000000 14.910793000000
v -614.021729000000 7.647200000000 14.795506000000
v -613.522034000000 7.627381000000 14.797231000000
v -613.972229000000 7.642481000000 14.674591000000
v -613.217773000000 7.624627000000 14.626269000000
v -613.873352000000 7.630810000000 14.481598000000
v -615.718628000000 7.735470000000 14.765376000000
v -615.623779000000 7.686508000000 14.541422000000
v -615.532654000000 7.756568000000 14.808428000000
v -615.825500000000 7.677088000000 14.523632000000
v -615.736511000000 7.753403000000 14.819420000000
v -615.987976000000 7.703797000000 14.732423000000
v -616.024780000000 7.675110000000 14.516778000000
v -614.123657000000 7.630201000000 14.375157000000
v -615.593262000000 7.646591000000 14.381541000000
v -615.388123000000 7.698855000000 14.560614000000
v -615.542664000000 7.662256000000 14.468357000000
v -614.179077000000 7.588731000000 14.025414000000
v -613.877075000000 7.576338000000 14.036944000000
v -615.629395000000 7.637404000000 14.296296000000
v -616.742676000000 8.145863000000 9.622444000000
v -616.842224000000 8.190970000000 9.642632000000
v -616.638550000000 8.169376000000 9.440043000000
v -616.490601000000 8.134675000000 9.326160000000
v -616.391479000000 8.092454000000 9.304761000000
v -616.530212000000 8.199879000000 9.266018000000
v -616.436218000000 8.148968000000 9.237009000000
v -616.344116000000 8.107070000000 9.217603000000
v -625.724915000000 8.871191000000 17.465084000000
v -625.543457000000 8.751285000000 17.249092000000
v -610.861733648543 11.684097116951 5.839141213393
v -610.980122832293 11.587320938053 5.884891877466
v -616.020264000000 8.535768000000 8.617962000000
v -625.779968000000 8.817586000000 17.537035000000
v -625.533264000000 8.656054000000 17.288961000000
v -615.719604000000 7.794147000000 15.004090000000
v -615.835022000000 7.779645000000 14.993747000000
v -615.583984000000 7.780982000000 14.909066000000
v -615.322632000000 7.777201000000 14.830828000000
v -615.179810000000 7.765905000000 14.742864000000
v -615.235168000000 7.741964000000 14.657924000000
v -615.136169000000 7.729290000000 14.642099000000
v -615.287109000000 7.699588000000 14.557595000000
v -615.388062000000 7.657911000000 14.390185000000
v -610.255798000000 8.509580000000 3.688311000000
v -610.249695000000 8.411589000000 3.720687000000
v -610.397827000000 8.622814000000 3.780792000000
v -610.495178000000 7.959248000000 4.160676000000
v -610.481628000000 8.217735000000 4.009490000000
v -635.561401000000 13.516120000000 62.266937000000
v -635.358276000000 13.494025000000 62.473850000000
v -635.507385000000 13.939471000000 62.241123000000
v -635.506409000000 13.191640000000 62.386101000000
v -635.763367000000 13.634352000000 62.014126000000
v -635.886292000000 13.077608000000 61.990952000000
v -635.724182000000 13.004761000000 62.187202000000
v -610.472046000000 25.278294000000 69.056206000000
v -610.465637000000 25.354565000000 68.968727000000
v -610.678040000000 25.315451000000 69.084694000000
v -610.523438000000 25.486559000000 68.864838000000
v -610.777222000000 25.407158000000 69.035095000000
v -610.779602000000 25.486397000000 68.973526000000
v -611.037170000000 25.551794000000 68.990120000000
v -610.434448000000 26.279182000000 68.100212000000
v -610.774292000000 26.289423000000 68.177483000000
v -610.513245000000 26.179987000000 68.225288000000
v -610.596924000000 26.150164000000 68.273193000000
v -611.029724000000 26.047241000000 68.501389000000
v -610.859497000000 26.183764000000 68.314438000000
v -611.205078000000 26.283503000000 68.290245000000
v -610.709106000000 26.000387000000 68.444565000000
v -610.836243000000 26.060692000000 68.433052000000
v -610.510254000000 26.103720000000 68.291801000000
v -611.033997000000 26.416771000000 68.086761000000
v -611.374878000000 26.064970000000 68.540131000000
v -611.298828000000 25.760780000000 68.848312000000
v -610.947021000000 25.952532000000 68.591133000000
v -611.017273000000 25.769855000000 68.809570000000
v -610.848022000000 25.750187000000 68.792992000000
v -611.052734000000 26.568546000000 67.892700000000
v -610.799683000000 26.576418000000 67.814018000000
v -611.401733000000 26.462847000000 68.144875000000
v -611.695984000000 26.392612000000 68.302322000000
v -611.392334000000 26.602854000000 67.952621000000
v -611.632935000000 26.575762000000 68.065292000000
v -611.807312000000 26.134085000000 68.581360000000
v -611.559937000000 25.888884000000 68.773460000000
v -611.623352000000 26.503714000000 68.159111000000
v -611.892090000000 25.951450000000 68.798698000000
v -612.082703000000 26.219448000000 68.539955000000
v -611.884216000000 26.307852000000 68.419182000000
v -611.813843000000 25.809727000000 68.946648000000
v -612.052307000000 25.862719000000 68.928375000000
v -611.994385000000 26.402363000000 68.319801000000
v -612.257935000000 26.294531000000 68.464584000000
v -612.260742000000 26.360722000000 68.374252000000
v -612.181091000000 26.498573000000 68.170326000000
v -611.783203000000 26.431753000000 68.271210000000
v -611.829956000000 26.557837000000 68.111099000000
v -629.554016000000 16.732971000000 67.757423000000
v -629.548340000000 16.833120000000 67.762260000000
v -629.728516000000 16.703243000000 67.560669000000
v -629.699768000000 16.347563000000 67.614723000000
v -629.453003000000 16.452131000000 67.844856000000
v -629.268555000000 16.484095000000 68.032310000000
v -629.336365000000 16.942980000000 68.016212000000
v -629.449280000000 16.954359000000 67.885475000000
v -629.760315000000 16.858049000000 67.488922000000
v -629.532654000000 17.049992000000 67.763359000000
v -629.868469000000 16.518286000000 67.433258000000
v -629.916626000000 16.191505000000 67.424049000000
v -629.593445000000 16.084249000000 67.756104000000
v -629.469177000000 16.252611000000 67.841812000000
v -629.712891000000 16.118389000000 67.634666000000
v -629.514648000000 17.735508000000 67.595284000000
v -629.614075000000 17.847870000000 67.462646000000
v -629.697266000000 17.605803000000 67.395264000000
v -629.506226000000 17.515184000000 67.658913000000
v -629.294128000000 17.781061000000 67.877129000000
v -629.300476000000 17.915171000000 67.845154000000
v -629.397583000000 18.084953000000 67.716759000000
v -629.885132000000 16.772009000000 67.358528000000
v -629.753357000000 17.209625000000 67.403786000000
v -629.892578000000 17.024597000000 67.275833000000
v -629.548279000000 17.207422000000 67.695518000000
v -629.807678000000 17.719395000000 67.272049000000
v -629.649841000000 18.177258000000 67.408615000000
v -629.772461000000 18.090900000000 67.276131000000
v -630.082886000000 16.735189000000 67.158867000000
v -630.078125000000 16.420774000000 67.232574000000
v -629.853821000000 17.322081000000 67.272644000000
v -629.639343000000 17.316727000000 67.519653000000
v -629.718140000000 17.372370000000 67.405487000000
v -629.971191000000 17.062029000000 67.189156000000
v -630.042236000000 17.093142000000 67.125015000000
v -629.972473000000 17.436615000000 67.156128000000
v -629.937073000000 17.734432000000 67.155960000000
v -629.976929000000 17.963196000000 67.094566000000
v -630.159424000000 17.642899000000 66.988060000000
v -630.324768000000 17.463827000000 66.881447000000
v -622.502258000000 25.472975000000 69.800690000000
v -622.653015000000 25.405661000000 69.744987000000
v -622.478577000000 25.376806000000 69.964127000000
v -622.642700000000 25.462866000000 69.658791000000
v -622.380249000000 25.514717000000 69.843102000000
v -622.415405000000 25.577539000000 69.696205000000
v -622.787292000000 25.386450000000 69.598335000000
v -622.840637000000 25.209158000000 69.800430000000
v -622.699951000000 25.267147000000 69.884155000000
v -622.545227000000 25.578037000000 69.551750000000
v -622.646545000000 25.598440000000 69.394913000000
v -622.792480000000 25.548075000000 69.316223000000
v -622.952515000000 25.422331000000 69.310509000000
v -623.127441000000 25.018257000000 69.692879000000
v -622.357666000000 25.724758000000 69.440521000000
v -622.512695000000 25.691267000000 69.367844000000
v -623.660034000000 21.999454000000 71.604073000000
v -623.768433000000 22.035896000000 71.472679000000
v -623.993958000000 21.576384000000 71.511284000000
v -623.506714000000 22.146950000000 71.678955000000
v -623.592041000000 22.257544000000 71.533539000000
v -623.768799000000 21.337194000000 71.835464000000
v -623.450562000000 21.737011000000 71.941887000000
v -623.914185000000 22.277714000000 71.153442000000
v -624.178284000000 21.588614000000 71.318321000000
v -623.942927643929 22.011203580605 71.297671724263
v -630.188293000000 14.429890000000 67.699394000000
v -630.393982000000 14.950110000000 67.337700000000
v -630.327148000000 14.286791000000 67.589577000000
v -630.023560000000 15.181886000000 67.699623000000
v -630.171818805213 14.938666540149 67.592029887332
v -629.883484000000 14.704364000000 67.979660000000
v -630.052529716278 14.665010270713 67.795947787859
v -629.943604000000 13.919439000000 68.089775000000
v -630.029101058510 14.398407887803 67.885336210806
v -630.741882000000 15.161366000000 66.918976000000
v -630.876526000000 14.832233000000 66.857819000000
v -630.802185000000 14.703044000000 66.973106000000
v -630.556702000000 15.232358000000 67.109436000000
v -630.900208000000 15.322325000000 66.668465000000
v -630.531250000000 15.490799000000 67.054947000000
v -630.917114000000 14.636353000000 66.856735000000
v -631.043396000000 14.816666000000 66.652626000000
v -631.234497000000 14.090692000000 66.571404000000
v -630.769409000000 14.168327000000 67.104012000000
v -630.879442389490 14.347823376244 66.946627404904
v -631.088318000000 15.132904000000 66.518295000000
v -631.373657000000 14.924212000000 66.222221000000
v -631.323486000000 14.646686000000 66.317345000000
v -631.209558156354 14.505140831651 66.504678547114
v -631.338318000000 14.112677000000 66.434639000000
v -631.226135000000 13.658349000000 66.636078000000
v -630.864075000000 13.786523000000 67.040436000000
v -630.893128744008 14.011924599044 66.978959733608
v -631.070740000000 13.574791000000 66.834137000000
v -631.200439000000 15.412399000000 66.319572000000
v -631.356812000000 15.258048000000 66.185562000000
v -630.971375000000 15.533627000000 66.524345000000
v -631.663330000000 14.232990000000 65.934570000000
v -631.565979000000 13.883351000000 66.161674000000
v -631.513733000000 13.565627000000 66.291321000000
v -631.788879000000 14.771077000000 65.676819000000
v -631.629857812840 14.465567355812 65.939968652418
v -631.540691463601 14.633151001538 66.030457343790
v -631.107361000000 15.801558000000 66.311882000000
v -631.444824000000 15.839003000000 65.922714000000
v -631.179321000000 16.021191000000 66.182457000000
v -630.848022000000 15.870071000000 66.571457000000
v -631.016418000000 15.943618000000 66.381149000000
v -630.983582000000 16.241867000000 66.388420000000
v -631.173096000000 16.186230000000 66.166748000000
v -631.344543000000 16.169050000000 65.963554000000
v -631.861755000000 14.275316000000 65.653778000000
v -632.026062000000 13.911718000000 65.518059000000
v -631.823120000000 13.528759000000 65.863457000000
v -631.830686898420 14.014023169759 65.756526552269
v -631.539953815863 14.338947033421 66.085018894358
v -631.968384000000 14.655973000000 65.465569000000
v -632.174377000000 14.444044000000 65.259201000000
v -631.851501000000 15.199960000000 65.519516000000
v -631.478943000000 15.174797000000 66.047501000000
v -631.644584515468 15.170394130101 65.815272630350
v -632.168335000000 14.890033000000 65.181221000000
v -632.472412000000 14.780200000000 64.856171000000
v -632.486511000000 14.327913000000 64.930214000000
v -632.239238081646 14.251904797488 65.220159457402
v -635.126282000000 14.766119000000 62.476311000000
v -635.214966000000 15.090338000000 62.280064000000
v -635.414490000000 14.779323000000 62.125648000000
v -635.299744000000 14.237855000000 62.408710000000
v -635.034058000000 14.894174000000 62.529774000000
v -634.970947000000 14.481759000000 62.713249000000
v -624.744812000000 18.276880000000 72.761688000000
v -624.580933000000 18.183023000000 72.955894000000
v -624.459229000000 18.437424000000 73.029190000000
v -624.727173000000 17.996397000000 72.837105000000
v -624.910706000000 17.964520000000 72.648911000000
v -624.690063000000 18.533836000000 72.736252000000
v -624.789978000000 18.410185000000 72.667152000000
v -625.038635000000 18.126921000000 72.447838000000
v -626.691101000000 17.456419000000 70.722466000000
v -626.670898000000 17.283585000000 70.786377000000
v -626.594788000000 17.527775000000 70.838615000000
v -626.818176000000 17.122606000000 70.643219000000
v -626.941711000000 17.287897000000 70.425148000000
v -626.650635000000 17.804314000000 70.690361000000
v -626.763489000000 17.698399000000 70.548546000000
v -627.518250000000 12.474201000000 70.574051000000
v -627.626221000000 12.239575000000 70.513992000000
v -627.337524000000 12.151905000000 70.876144000000
v -627.613281000000 12.592482000000 70.441643000000
v -627.731079000000 12.363684000000 70.368523000000
v -627.351990000000 13.029696000000 70.554855000000
v -627.392395000000 12.582193000000 70.667549000000
v -627.646179000000 12.857593000000 70.336395000000
v -627.738525000000 12.098149000000 70.409454000000
v -627.584656000000 11.785962000000 70.667534000000
v -627.854858000000 12.727380000000 70.161964000000
v -627.566528000000 15.022593000000 70.283737000000
v -627.621887000000 15.083327000000 70.222244000000
v -627.623230000000 14.865148000000 70.259468000000
v -627.480347000000 14.851033000000 70.363342000000
v -627.444458000000 15.148895000000 70.355957000000
v -627.674072000000 15.143437000000 70.161591000000
v -627.707703000000 14.877348000000 70.178993000000
v -627.509338000000 15.205441000000 70.301804000000
v -627.806885000000 15.065475000000 70.032982000000
v -627.573059000000 15.261816000000 70.248787000000
v -627.689941000000 15.513475000000 70.096230000000
v -627.817810000000 14.711753000000 70.101929000000
v -628.043335000000 14.756295000000 69.810013000000
v -627.664368000000 14.567788000000 70.269997000000
v -627.794922000000 14.580492000000 70.154350000000
v -627.875122000000 14.437806000000 70.096893000000
v -628.018372000000 14.603097000000 69.890350000000
v -628.000610000000 15.053009000000 69.798340000000
v -627.999878000000 15.522881000000 69.742729000000
v -628.815125000000 15.488881000000 68.717506000000
v -628.603088000000 15.857845000000 68.832458000000
v -628.902344000000 15.633572000000 68.567139000000
v -628.666016000000 15.972804000000 68.729347000000
v -628.942993000000 15.827223000000 68.476128000000
v -628.963318000000 16.085012000000 68.415916000000
v -629.161987000000 15.967917000000 68.221733000000
v -629.130066000000 15.701003000000 68.314835000000
v -628.773254000000 16.083588000000 68.601563000000
v -629.066345000000 16.204826000000 68.290787000000
v -628.814270000000 16.338978000000 68.544518000000
v -628.867310000000 16.595274000000 68.498062000000
v -629.150085000000 16.572691000000 68.166847000000
v -629.337463000000 16.340219000000 67.964790000000
v -629.333618000000 16.044472000000 68.026222000000
v -629.391541000000 15.852850000000 68.019157000000
v -629.358093000000 17.167620000000 67.986992000000
v -629.313049000000 17.364140000000 68.003365000000
v -632.743408000000 13.740954000000 64.742424000000
v -632.858948000000 13.838502000000 64.608635000000
v -633.052002000000 13.685465000000 64.438385000000
v -633.023804000000 13.382404000000 64.532425000000
v -632.654968000000 13.947383000000 64.801193000000
v -632.590576000000 13.320295000000 65.011665000000
v -632.692454674513 13.352746827644 64.894482590173
v -632.794373000000 14.089613000000 64.661438000000
v -632.925476000000 13.987490000000 64.550323000000
v -632.930786000000 14.187365000000 64.551933000000
v -632.675232000000 14.303365000000 64.746193000000
v -633.049927000000 13.784743000000 64.434258000000
v -632.851624000000 14.438347000000 64.588638000000
v -633.056335000000 14.684852000000 64.422447000000
v -633.137451000000 14.433958000000 64.388321000000
v -632.682556000000 14.657696000000 64.679932000000
v -633.138489000000 14.234232000000 64.393730000000
v -633.251587000000 13.931602000000 64.266670000000
v -633.245972000000 13.731356000000 64.264557000000
v -633.248535000000 13.631454000000 64.269508000000
v -633.243530000000 13.331104000000 64.328621000000
v -633.194153000000 14.682758000000 64.316803000000
v -633.179626000000 14.882148000000 64.296196000000
v -632.866150000000 14.935094000000 64.528313000000
v -633.204468000000 14.382879000000 64.334419000000
v -633.264465000000 14.231573000000 64.274605000000
v -633.326477000000 14.580281000000 64.206787000000
v -633.386719000000 14.528979000000 64.145485000000
v -633.373230000000 14.828735000000 64.123955000000
v -633.267700000000 15.279037000000 64.126633000000
v -633.413025000000 15.077137000000 64.033272000000
v -632.895935000000 15.191550000000 64.470383000000
v -633.437134000000 13.682400000000 64.080452000000
v -633.370789000000 13.928768000000 64.141235000000
v -633.630371000000 14.181644000000 63.836899000000
v -633.226135000000 15.777223000000 64.069260000000
v -633.520081000000 15.573198000000 63.882507000000
v -633.566040000000 15.220634000000 63.877853000000
v -633.078430000000 15.620212000000 64.219337000000
v -633.339355000000 16.074659000000 63.930130000000
v -633.415710000000 15.923655000000 63.888714000000
v -632.991455000000 15.759714000000 64.275185000000
v -633.033447000000 15.916792000000 64.215599000000
v -633.645630000000 13.981940000000 63.825760000000
v -633.663269000000 14.741408000000 63.819363000000
v -633.687744000000 14.340451000000 63.791626000000
v -633.697632000000 14.613253000000 63.788879000000
v -633.693787000000 15.014374000000 63.768803000000
v -633.016479000000 16.116165000000 64.224884000000
v -633.261169000000 16.250895000000 63.993938000000
v -633.508850000000 16.291885000000 63.750969000000
v -633.631287000000 16.172403000000 63.646687000000
v -633.891541000000 15.935772000000 63.455585000000
v -633.896301000000 15.739809000000 63.496292000000
v -633.648865000000 15.585372000000 63.772533000000
v -633.785706000000 15.469104000000 63.662338000000
v -634.061096000000 15.149004000000 63.409374000000
v -634.064819000000 15.603797000000 63.351788000000
v -634.143799000000 11.523134000000 63.681274000000
v -634.001587000000 11.821345000000 63.785393000000
v -634.359863000000 11.676224000000 63.558338000000
v -634.193359000000 11.996863000000 63.638855000000
v -634.381287000000 11.837187000000 63.534348000000
v -634.597534000000 11.161756000000 63.361118000000
v -634.760681000000 11.259995000000 63.281784000000
v -634.807007000000 11.107702000000 63.207119000000
v -634.561584000000 11.028281000000 63.362602000000
v -634.726074000000 11.446300000000 63.336952000000
v -634.495667000000 11.176636000000 63.422688000000
v -634.908752000000 11.255634000000 63.188915000000
v -634.889038000000 11.531032000000 63.248421000000
v -634.789429000000 11.006863000000 63.189098000000
v -634.955750000000 11.109409000000 63.100533000000
v -634.701904000000 10.909910000000 63.228821000000
v -634.757690000000 10.772308000000 63.138348000000
v -634.913147000000 10.849335000000 63.023441000000
v -635.099609000000 11.456861000000 63.104515000000
v -635.164612000000 11.320849000000 63.035454000000
v -634.778992000000 12.954918000000 63.006824000000
v -634.778076000000 13.254711000000 62.999573000000
v -635.163391000000 13.160692000000 62.701008000000
v -635.131836000000 12.699664000000 62.757141000000
v -634.772888000000 12.664129000000 63.040741000000
v -634.360168000000 13.139998000000 63.332302000000
v -634.465088000000 13.318120000000 63.236839000000
v -634.974915000000 13.401337000000 62.826618000000
v -634.725647000000 13.531276000000 63.030613000000
v -634.620911000000 13.437317000000 63.120129000000
v -634.900513000000 13.699162000000 62.852489000000
v -635.147461000000 12.500231000000 62.778641000000
v -635.375977000000 12.644904000000 62.567478000000
v -634.916443000000 12.351541000000 62.996181000000
v -635.255310000000 12.354095000000 62.722141000000
v -635.126404000000 12.307800000000 62.845024000000
v -635.364319000000 13.127025000000 62.531609000000
v -635.203430000000 15.289819000000 62.263149000000
v -635.020874000000 15.381473000000 62.430126000000
v -635.076538000000 15.540072000000 62.383793000000
v -635.335815000000 15.487864000000 62.147148000000
v -635.214233000000 15.589719000000 62.269001000000
v -635.241211000000 13.928839000000 62.518787000000
v -635.457214000000 15.184864000000 62.028976000000
v -635.400208000000 14.982649000000 62.104992000000
v -635.068848000000 15.192850000000 62.408527000000
v -635.310303000000 15.839192000000 62.241264000000
v -635.354370000000 15.687881000000 62.163620000000
v -634.944336000000 15.725225000000 62.520515000000
v -635.059448000000 15.997808000000 62.503826000000
v -635.164734000000 16.247221000000 62.488003000000
v -635.369568000000 16.296206000000 62.326107000000
v -635.466736000000 16.094675000000 62.177963000000
v -635.646057000000 15.943914000000 61.990219000000
v -635.621948000000 12.889858000000 62.315075000000
v -635.541687000000 15.534409000000 61.986511000000
v -635.526428000000 15.333912000000 61.973305000000
v -635.596924000000 14.235308000000 62.075989000000
v -635.807800000000 13.882299000000 61.929100000000
v -635.787109000000 15.158409000000 61.780064000000
v -635.536682000000 14.836562000000 61.989082000000
v -635.670166000000 14.846929000000 61.878296000000
v -635.718201000000 14.233470000000 61.951218000000
v -635.651611000000 14.488851000000 61.951836000000
v -635.799927000000 15.421036000000 61.785706000000
v -635.765991000000 15.743132000000 61.866196000000
v -635.877014000000 13.731263000000 61.879822000000
v -635.955383000000 13.380604000000 61.844578000000
v -635.860535000000 14.030965000000 61.854893000000
v -635.846375000000 14.230679000000 61.834900000000
v -635.999146000000 13.828793000000 61.754223000000
v -636.075439000000 13.478065000000 61.716904000000
v -636.182434000000 14.174791000000 61.562119000000
v -636.110962000000 14.325782000000 61.608807000000
v -635.932434000000 14.408787000000 61.736313000000
v -636.201538000000 13.232786000000 61.657551000000
v -636.087708000000 13.108128000000 61.783291000000
v -636.205261000000 13.575461000000 61.599960000000
v -636.400635000000 13.955285000000 61.392849000000
v -636.440125000000 14.212836000000 61.344082000000
v -635.911499000000 14.609969000000 61.732998000000
v -636.224121000000 14.803048000000 61.510433000000
v -636.553284000000 14.479021000000 61.251747000000
v -636.412720000000 13.551065000000 61.447083000000
v -636.374207000000 13.174434000000 61.538033000000
v -636.433472000000 12.950540000000 61.533070000000
v -636.353027000000 12.926970000000 61.604416000000
v -636.627197000000 13.027493000000 61.365776000000
v -636.628601000000 13.377928000000 61.328770000000
v -610.563354000000 8.243453000000 84.785255000000
v -610.435608000000 8.434412000000 84.917664000000
v -610.633850000000 8.397879000000 84.746666000000
v -610.744568000000 8.251384000000 84.651871000000
v -610.583496000000 8.098175000000 84.713058000000
v -610.439026000000 8.126873000000 84.841805000000
v -610.443604000000 8.221870000000 84.872734000000
v -610.564880000000 8.542983000000 84.810471000000
v -610.429077000000 8.634299000000 84.925652000000
v -610.461182000000 8.746861000000 84.880157000000
v -610.700134000000 8.552178000000 84.703445000000
v -610.661865000000 8.684908000000 84.719246000000
v -610.831909000000 8.500565000000 84.610641000000
v -610.754211000000 8.353644000000 84.660927000000
v -610.944397000000 22.719893000000 72.303185000000
v -610.835327000000 22.692671000000 72.292244000000
v -610.943237000000 22.811018000000 72.259697000000
v -610.726135000000 22.696951000000 72.273193000000
v -610.856323000000 22.857216000000 72.242691000000
v -610.943054000000 22.905144000000 72.224625000000
v -610.682068000000 22.940351000000 72.214798000000
v -610.678101000000 22.836630000000 72.231628000000
v -610.771179000000 22.991919000000 72.213654000000
v -610.930420000000 23.179550000000 72.181931000000
v -610.984253000000 23.099838000000 72.184372000000
v -610.780518000000 23.209118000000 72.204971000000
v -611.030273000000 22.768667000000 72.287994000000
v -611.091370000000 22.673456000000 72.356934000000
v -610.833679000000 22.609888000000 72.348999000000
v -611.004761000000 22.628332000000 72.379158000000
v -611.030212000000 22.857861000000 72.241798000000
v -611.162354000000 22.990412000000 72.207047000000
v -611.163269000000 22.894203000000 72.236916000000
v -611.128723000000 23.298243000000 72.161659000000
v -611.249451000000 23.139069000000 72.181587000000
v -611.263428000000 22.764250000000 72.313423000000
v -611.248901000000 23.039442000000 72.197159000000
v -611.263123000000 22.851114000000 72.262444000000
v -611.112427000000 23.898712000000 71.982697000000
v -611.198608000000 23.769880000000 72.061760000000
v -611.052185000000 23.749777000000 72.069977000000
v -611.371216000000 23.777792000000 72.078018000000
v -611.371643000000 23.864531000000 72.027107000000
v -611.373169000000 24.097275000000 71.812294000000
v -611.372498000000 24.023798000000 71.893433000000
v -611.073059000000 24.025587000000 71.878624000000
v -610.790344000000 23.883806000000 72.002983000000
v -610.960571000000 23.962824000000 71.932137000000
v -610.877869000000 23.840509000000 72.027267000000
v -610.727966000000 21.714275000000 73.274643000000
v -610.611877000000 21.906338000000 73.096924000000
v -611.040894000000 21.854164000000 73.242355000000
v -611.198914000000 23.675100000000 72.095215000000
v -611.285583000000 23.531118000000 72.143616000000
v -611.137634000000 23.606092000000 72.117744000000
v -611.371216000000 23.685261000000 72.117439000000
v -610.965027000000 23.704214000000 72.091080000000
v -611.371948000000 23.946352000000 71.965935000000
v -611.375122000000 24.234570000000 71.639130000000
v -611.101135000000 24.135214000000 71.757042000000
v -610.841309000000 24.097033000000 71.793076000000
v -610.837097000000 24.162600000000 71.704834000000
v -611.135498000000 23.506189000000 72.139618000000
v -611.286377000000 23.428007000000 72.158920000000
v -611.373840000000 23.272974000000 72.181885000000
v -611.600281000000 23.366146000000 72.214287000000
v -611.544495000000 23.498135000000 72.191246000000
v -611.543884000000 23.599945000000 72.172531000000
v -611.375916000000 22.866465000000 72.259666000000
v -611.375793000000 22.960590000000 72.223961000000
v -611.548950000000 22.867977000000 72.262680000000
v -611.436768000000 22.766596000000 72.316818000000
v -611.249573000000 22.942865000000 72.222549000000
v -611.436218000000 22.687189000000 72.378708000000
v -611.375427000000 23.061441000000 72.202599000000
v -611.548706000000 22.964159000000 72.231895000000
v -611.597534000000 23.151697000000 72.213463000000
v -611.596802000000 23.048004000000 72.220261000000
v -611.630249000000 23.747648000000 72.131248000000
v -611.630493000000 23.836094000000 72.083496000000
v -611.630859000000 23.919573000000 72.025452000000
v -611.631042000000 23.999048000000 71.956818000000
v -611.631531000000 24.072985000000 71.877899000000
v -611.633789000000 24.208662000000 71.697487000000
v -611.686096000000 24.270763000000 71.606750000000
v -611.635559000000 22.915617000000 72.245758000000
v -611.635437000000 22.734371000000 72.331619000000
v -611.721680000000 22.867079000000 72.258453000000
v -611.632141000000 23.553461000000 72.187859000000
v -611.638733000000 23.453552000000 72.198334000000
v -611.630432000000 23.654448000000 72.169800000000
v -611.808777000000 22.728376000000 72.319443000000
v -611.782104000000 22.603401000000 72.436661000000
v -611.609009000000 22.610683000000 72.444611000000
v -611.770447000000 23.049982000000 72.223946000000
v -611.769714000000 22.948639000000 72.235855000000
v -611.685425000000 23.476789000000 72.195580000000
v -611.686096000000 23.315979000000 72.225708000000
v -611.764648000000 23.388353000000 72.239571000000
v -611.717163000000 23.609222000000 72.191650000000
v -611.803589000000 23.659922000000 72.181587000000
v -611.803284000000 23.754555000000 72.146606000000
v -611.889771000000 23.891884000000 72.083496000000
v -611.803955000000 24.009655000000 71.981880000000
v -611.852905000000 24.160103000000 71.810631000000
v -611.895447000000 22.863403000000 72.252472000000
v -611.890869000000 23.507105000000 72.206482000000
v -611.895752000000 22.770491000000 72.290833000000
v -611.958313000000 22.669846000000 72.351585000000
v -612.063904000000 23.710266000000 72.171936000000
v -612.063293000000 23.805643000000 72.138214000000
v -612.023010000000 24.106377000000 71.915077000000
v -612.020874000000 23.957375000000 72.052467000000
v -611.982483000000 22.813820000000 72.265556000000
v -611.982361000000 22.725294000000 72.312500000000
v -611.856689000000 22.997108000000 72.225784000000
v -612.103210000000 23.626495000000 72.185791000000
v -611.998047000000 23.293932000000 72.197807000000
v -611.799316000000 23.447884000000 72.235298000000
v -612.009155000000 23.477036000000 72.205017000000
v -612.148071000000 22.783363000000 72.254341000000
v -612.051025000000 22.641249000000 72.371468000000
v -611.989258000000 22.893581000000 72.232391000000
v -612.144897000000 22.874271000000 72.209282000000
v -612.281128000000 23.828432000000 72.130013000000
v -612.211182000000 23.633894000000 72.173088000000
v -612.280701000000 23.918205000000 72.084778000000
v -612.705322000000 25.894257000000 68.977158000000
v -612.876099000000 25.689690000000 69.248909000000
v -612.690247000000 25.628212000000 69.304405000000
v -613.223511000000 25.926138000000 69.043121000000
v -612.485718000000 25.747959000000 69.123390000000
v -612.459106000000 25.834202000000 69.013847000000
v -612.552612000000 26.153835000000 68.678848000000
v -612.895325000000 26.107006000000 68.789307000000
v -612.737427000000 21.450731000000 74.391510000000
v -612.825745000000 21.807285000000 74.093674000000
v -612.897705000000 21.517075000000 74.367897000000
v -612.335022000000 21.455055000000 74.276283000000
v -612.417664000000 21.280764000000 74.469048000000
v -612.586731000000 21.153772000000 74.643623000000
v -612.840027000000 21.380568000000 74.478668000000
v -612.968018000000 21.462029000000 74.415916000000
v -612.999023000000 21.816776000000 74.114784000000
v -612.993164000000 21.665388000000 74.253838000000
v -612.434143000000 21.910454000000 73.909012000000
v -612.776184000000 21.943569000000 73.953926000000
v -613.135864000000 25.736118000000 69.234428000000
v -613.055054000000 25.556301000000 69.417740000000
v -612.882080000000 25.551216000000 69.411247000000
v -613.086487000000 21.933558000000 74.011917000000
v -613.186646000000 21.774504000000 74.165825000000
v -613.347229000000 22.000065000000 73.934830000000
v -613.031982000000 22.028883000000 73.905022000000
v -613.307556000000 22.063545000000 73.868462000000
v -613.309875000000 25.891663000000 69.088379000000
v -613.568787000000 25.781668000000 69.205009000000
v -613.488098000000 25.604628000000 69.400650000000
v -613.500183000000 26.257883000000 68.747360000000
v -613.328552000000 26.322844000000 68.660675000000
v -613.571411000000 26.084894000000 68.910019000000
v -613.663635000000 25.674906000000 69.322784000000
v -613.860779000000 25.858629000000 69.093864000000
v -613.853638000000 25.930798000000 69.017784000000
v -613.658630000000 26.197906000000 68.803703000000
v -613.817078000000 26.124319000000 68.846725000000
v -613.803101000000 26.283386000000 68.711754000000
v -613.588013000000 26.372675000000 68.647606000000
v -615.353149000000 23.023268000000 72.582664000000
v -615.146301000000 22.917255000000 72.654709000000
v -615.014160000000 23.144897000000 72.342216000000
v -615.661072000000 22.967941000000 72.734718000000
v -615.482056000000 22.852934000000 72.829575000000
v -615.666687000000 23.174398000000 72.500038000000
v -615.348755000000 23.209011000000 72.342949000000
v -615.515991000000 22.276514000000 73.571152000000
v -615.602173000000 22.071640000000 73.722588000000
v -615.409241000000 22.085197000000 73.631058000000
v -615.687866000000 22.215279000000 73.674263000000
v -615.384583000000 22.316036000000 73.485023000000
v -615.553772000000 22.422340000000 73.462326000000
v -615.639526000000 22.398432000000 73.521317000000
v -615.639160000000 22.320869000000 73.586700000000
v -615.231934000000 22.068800000000 73.593552000000
v -615.230103000000 22.247580000000 73.501587000000
v -615.604370000000 21.795431000000 73.840446000000
v -615.689575000000 21.855551000000 73.848793000000
v -615.728210000000 21.752153000000 73.902214000000
v -615.592773000000 21.723818000000 73.876694000000
v -615.410522000000 21.866543000000 73.724907000000
v -615.504822000000 21.665518000000 73.877281000000
v -615.354858000000 21.734640000000 73.768677000000
v -615.773315000000 22.133146000000 73.740433000000
v -615.750244000000 21.976393000000 73.810516000000
v -615.812561000000 21.805325000000 73.896248000000
v -615.838745000000 21.962898000000 73.831993000000
v -615.810303000000 22.335602000000 73.610153000000
v -615.770325000000 22.222263000000 73.690430000000
v -615.967773000000 23.972536000000 71.675888000000
v -616.052917000000 23.860033000000 71.787163000000
v -615.787231000000 23.814653000000 71.736290000000
v -616.312256000000 24.014017000000 71.761871000000
v -616.299377000000 24.322929000000 71.555794000000
v -615.734070000000 24.243917000000 71.432793000000
v -615.736450000000 23.995869000000 71.593765000000
v -616.052551000000 23.782322000000 71.856812000000
v -616.223206000000 23.658842000000 72.060844000000
v -615.939331000000 23.690826000000 71.908569000000
v -616.483643000000 23.876606000000 71.937691000000
v -616.219727000000 23.517199000000 72.218315000000
v -616.481262000000 23.578108000000 72.240723000000
v -616.307068000000 23.410307000000 72.351196000000
v -616.102295000000 23.448261000000 72.272102000000
v -616.393555000000 23.453884000000 72.326469000000
v -616.569336000000 23.703171000000 72.158058000000
v -616.475464000000 23.355076000000 72.416237000000
v -616.247925000000 23.319271000000 72.444542000000
v -616.483704000000 23.952656000000 71.863609000000
v -616.485474000000 24.111881000000 71.736214000000
v -616.566711000000 23.464645000000 72.350365000000
v -616.738403000000 23.647942000000 72.267326000000
v -616.738953000000 23.563784000000 72.324562000000
v -616.657410000000 24.044146000000 71.824898000000
v -616.827087000000 23.987820000000 71.929893000000
v -616.827209000000 23.775053000000 72.189468000000
v -616.472046000000 24.503210000000 71.468170000000
v -616.999268000000 24.436026000000 71.568260000000
v -617.160156000000 24.372536000000 71.656822000000
v -617.001648000000 24.150805000000 71.809593000000
v -616.566528000000 23.379646000000 72.405022000000
v -616.739624000000 23.474960000000 72.371841000000
v -616.738586000000 23.313478000000 72.446754000000
v -616.654175000000 23.187040000000 72.532600000000
v -616.511292000000 23.202393000000 72.542847000000
v -616.910828000000 23.578630000000 72.356438000000
v -616.825928000000 23.432873000000 72.399292000000
v -616.911804000000 23.666714000000 72.308571000000
v -616.826050000000 23.340052000000 72.437126000000
v -616.999268000000 23.339697000000 72.439102000000
v -616.998169000000 23.264174000000 72.458565000000
v -616.911682000000 23.220407000000 72.481865000000
v -616.999756000000 23.538862000000 72.386665000000
v -617.001099000000 23.868315000000 72.156631000000
v -616.999268000000 23.717159000000 72.299706000000
v -617.261108000000 24.073374000000 72.003021000000
v -616.999573000000 23.631325000000 72.350983000000
v -617.171387000000 23.641874000000 72.372681000000
v -617.344604000000 23.553791000000 72.416939000000
v -617.257813000000 23.216206000000 72.475426000000
v -617.170837000000 23.169006000000 72.489098000000
v -617.085388000000 23.681742000000 72.341423000000
v -617.086670000000 23.840794000000 72.215904000000
v -617.175598000000 24.245636000000 71.780914000000
v -617.257813000000 23.776196000000 72.303574000000
v -617.434570000000 24.240822000000 71.888557000000
v -617.520691000000 24.210062000000 71.941071000000
v -617.431824000000 24.016462000000 72.108696000000
v -617.344116000000 23.736469000000 72.335983000000
v -617.263550000000 24.368822000000 71.693596000000
v -617.518127000000 23.981646000000 72.150436000000
v -617.350037000000 24.489710000000 71.593346000000
v -617.522705000000 24.357388000000 71.788727000000
v -617.618591000000 23.712677000000 72.359238000000
v -617.619995000000 23.623016000000 72.404968000000
v -617.530701000000 23.479609000000 72.450592000000
v -617.619385000000 23.529745000000 72.439438000000
v -617.643127000000 23.824951000000 72.284477000000
v -617.438293000000 24.682617000000 71.419449000000
v -617.610107000000 24.617540000000 71.513290000000
v -617.172119000000 24.526079000000 71.523087000000
v -617.611572000000 24.771387000000 71.374336000000
v -616.994812000000 24.598591000000 71.440025000000
v -617.328064000000 25.185984000000 71.023712000000
v -617.071838000000 24.882004000000 71.205025000000
v -617.519409000000 23.059334000000 72.545547000000
v -617.518921000000 23.153982000000 72.513306000000
v -617.695618000000 23.080605000000 72.536911000000
v -617.259766000000 23.033295000000 72.554443000000
v -617.257813000000 23.122385000000 72.506645000000
v -617.435425000000 22.945412000000 72.604576000000
v -617.609070000000 22.946701000000 72.604111000000
v -617.702515000000 23.379395000000 72.468307000000
v -617.696960000000 23.176888000000 72.506790000000
v -617.777588000000 24.120131000000 72.037270000000
v -617.783936000000 23.960764000000 72.171539000000
v -617.685791000000 24.235815000000 71.935837000000
v -617.761230000000 24.425444000000 71.743233000000
v -617.784363000000 24.698849000000 71.457100000000
v -617.783752000000 24.622400000000 71.529785000000
v -617.785217000000 24.859472000000 71.328033000000
v -617.638916000000 25.171644000000 71.079300000000
v -618.045044000000 24.901785000000 71.301033000000
v -618.102661000000 24.494202000000 71.647827000000
v -618.217773000000 24.823639000000 71.368393000000
v -618.303101000000 24.627266000000 71.534126000000
v -617.817078000000 25.093985000000 71.151276000000
v -617.895996000000 25.293417000000 70.984673000000
v -618.239075000000 25.368225000000 70.901855000000
v -618.513306000000 25.094669000000 71.148659000000
v -618.546265000000 24.904089000000 71.328865000000
v -618.370972000000 24.373861000000 71.754936000000
v -618.542114000000 24.458632000000 71.694336000000
v -618.742432000000 23.996479000000 72.136948000000
v -618.731506000000 24.153105000000 71.989403000000
v -619.161804000000 24.082197000000 72.249802000000
v -618.817078000000 23.868795000000 72.268120000000
v -618.903015000000 23.751186000000 72.369461000000
v -618.659668000000 23.696085000000 72.321678000000
v -618.987549000000 23.894999000000 72.320938000000
v -618.666382000000 23.869606000000 72.215012000000
v -619.078491000000 24.328400000000 71.955147000000
v -618.723755000000 24.310175000000 71.848419000000
v -618.906250000000 24.381527000000 71.833168000000
v -618.821167000000 24.488356000000 71.710129000000
v -619.081116000000 24.546106000000 71.718117000000
v -619.168091000000 24.743204000000 71.545250000000
v -619.053284000000 24.961699000000 71.350494000000
v -618.805724344225 24.812550585208 71.439987653937
v -618.991638000000 23.626232000000 72.456078000000
v -618.755798000000 23.570282000000 72.408791000000
v -618.986755000000 23.809591000000 72.374237000000
v -619.247253000000 23.709721000000 72.513710000000
v -619.080505000000 23.383244000000 72.567619000000
v -618.838562000000 23.338413000000 72.500214000000
v -619.246460000000 23.975328000000 72.372528000000
v -619.246704000000 23.802361000000 72.475700000000
v -619.474426000000 24.611610000000 71.779572000000
v -619.377319000000 24.150854000000 72.268082000000
v -619.466675000000 24.338833000000 72.096138000000
v -619.417114000000 24.746323000000 71.602829000000
v -619.375366000000 24.076822000000 72.337646000000
v -619.491516000000 25.021635000000 71.359215000000
v -619.419189000000 23.824265000000 72.521294000000
v -619.343445000000 23.471199000000 72.620735000000
v -619.265015000000 23.407993000000 72.619392000000
v -619.418274000000 23.912981000000 72.473824000000
v -619.593750000000 23.840271000000 72.554962000000
v -619.667664000000 23.581173000000 72.665436000000
v -619.487061000000 23.471981000000 72.662781000000
v -619.539490000000 23.970591000000 72.474098000000
v -619.678467000000 23.978889000000 72.497292000000
v -619.765015000000 23.940344000000 72.533531000000
v -619.764771000000 23.759724000000 72.616936000000
v -619.592590000000 24.093683000000 72.389526000000
v -619.765198000000 24.106377000000 72.414772000000
v -619.765381000000 24.183607000000 72.342056000000
v -619.548645000000 24.172075000000 72.302185000000
v -619.843994000000 24.726173000000 71.788055000000
v -619.585449000000 24.789003000000 71.611702000000
v -620.172607000000 24.647303000000 71.967926000000
v -619.901604917893 24.516999542365 72.027321221698
v -619.658102691099 24.475144700028 72.003679026599
v -620.024231000000 23.906488000000 72.577133000000
v -619.905640000000 23.668520000000 72.673859000000
v -619.822693000000 23.611706000000 72.679688000000
v -620.024231000000 24.078333000000 72.471947000000
v -620.284424000000 24.209616000000 72.399300000000
v -620.259338000000 24.504997000000 72.127838000000
v -620.369751000000 23.922920000000 72.610764000000
v -620.284546000000 23.810822000000 72.673088000000
v -620.129089000000 23.784397000000 72.661026000000
v -620.438965000000 24.430334000000 72.215569000000
v -620.448914000000 24.105585000000 72.477394000000
v -620.534485000000 24.325817000000 72.301567000000
v -620.531738000000 24.225136000000 72.375084000000
v -620.552185000000 23.996271000000 72.558594000000
v -620.467102000000 23.878391000000 72.655685000000
v -620.357117000000 23.788280000000 72.710983000000
v -612.159912000000 25.742455000000 69.100098000000
v -612.429749000000 25.594135000000 69.338226000000
v -612.273926000000 25.516964000000 69.450981000000
v -611.895935000000 25.715553000000 69.087616000000
v -612.016174000000 25.537239000000 69.389771000000
v -612.791809000000 25.453518000000 69.539146000000
v -612.442017000000 25.397558000000 69.636711000000
v -613.884460000000 26.317335000000 68.660965000000
v -614.153992000000 26.091082000000 68.771843000000
v -613.935669000000 25.962336000000 68.968307000000
v -613.809387000000 26.433981000000 68.563843000000
v -614.302246000000 26.225101000000 68.575043000000
v -613.984070000000 26.445124000000 68.493263000000
v -614.093994000000 25.909782000000 68.986725000000
v -614.163208000000 26.014482000000 68.848984000000
v -614.278137000000 25.938707000000 68.920143000000
v -614.133362000000 25.747324000000 69.195366000000
v -614.289429000000 25.873657000000 69.012321000000
v -614.431213000000 26.069025000000 68.724136000000
v -614.524597000000 25.971157000000 68.859482000000
v -614.370911000000 26.328835000000 68.433861000000
v -614.423950000000 26.201452000000 68.558029000000
v -614.142395000000 26.490446000000 68.370178000000
v -614.350403000000 26.477793000000 68.271812000000
v -614.549622000000 26.454865000000 68.202621000000
v -614.592590000000 26.258259000000 68.438927000000
v -614.210510000000 26.576715000000 68.217194000000
v -614.374512000000 26.547707000000 68.164261000000
v -614.554932000000 27.047049000000 67.310471000000
v -614.650513000000 26.920654000000 67.398010000000
v -614.457214000000 26.954077000000 67.448990000000
v -614.722107000000 27.030085000000 67.266403000000
v -614.449036000000 27.023705000000 67.368614000000
v -614.498169000000 27.153727000000 67.223015000000
v -614.713867000000 27.134560000000 67.193268000000
v -614.836670000000 26.870695000000 67.355476000000
v -614.466614000000 26.886623000000 67.535530000000
v -614.669373000000 26.852482000000 67.471191000000
v -614.802612000000 27.083994000000 67.203156000000
v -614.870483000000 26.928772000000 67.280968000000
v -618.423096000000 26.517769000000 69.674141000000
v -618.816040000000 26.490517000000 69.612755000000
v -618.824768000000 26.421930000000 69.696098000000
v -610.518616000000 27.038727000000 67.025368000000
v -610.320984000000 26.852114000000 67.300758000000
v -609.998230000000 27.106300000000 66.944534000000
v -610.372498000000 25.384314000000 68.901314000000
v -610.309265000000 26.720184000000 67.466431000000
v -610.450867000000 26.701443000000 67.524162000000
v -610.113647000000 26.439711000000 67.781982000000
v -610.698914000000 26.404884000000 68.014458000000
v -610.264893000000 26.260927000000 68.070374000000
v -610.270691000000 26.327814000000 67.986237000000
v -611.208557000000 25.568031000000 69.019836000000
v -611.178284000000 25.402981000000 69.165398000000
v -610.925232000000 25.327196000000 69.144753000000
v -610.844177000000 25.596655000000 68.917610000000
v -611.023132000000 25.712667000000 68.863770000000
v -611.125000000000 25.676744000000 68.904991000000
v -611.324524000000 25.534140000000 69.094376000000
v -611.296753000000 25.687710000000 68.923630000000
v -611.379578000000 25.588125000000 69.057907000000
v -611.381531000000 25.659349000000 68.977959000000
v -610.768372000000 25.773041000000 68.739006000000
v -611.721985000000 25.634455000000 69.150444000000
v -611.572632000000 25.541626000000 69.212067000000
v -611.257629000000 25.383297000000 69.223869000000
v -611.419128000000 25.420675000000 69.279541000000
v -611.735596000000 25.417433000000 69.474983000000
v -611.575562000000 25.445557000000 69.348610000000
v -612.327771229178 26.125186830094 68.678493127118
v -612.471680000000 26.312914000000 68.457291000000
v -612.372437000000 26.426262000000 68.268417000000
v -612.474487000000 26.370876000000 68.362679000000
v -612.422791000000 26.584631000000 67.997429000000
v -612.233826000000 26.743649000000 67.729088000000
v -611.810913000000 26.734764000000 67.803413000000
v -612.511963000000 26.666853000000 67.873497000000
v -612.554504000000 26.580629000000 68.008553000000
v -612.582153000000 26.470184000000 68.201279000000
v -623.251404000000 22.489542000000 71.775902000000
v -623.110352000000 22.262110000000 72.014366000000
v -623.403320000000 22.659920000000 71.525146000000
v -623.230713000000 22.638153000000 71.714386000000
v -623.061401000000 22.645397000000 71.862228000000
v -623.299072000000 21.952602000000 71.982368000000
v -628.814941000000 19.033993000000 68.391724000000
v -628.935486000000 19.068279000000 68.270676000000
v -628.978943000000 18.962618000000 68.251671000000
v -628.398682000000 18.665272000000 68.797379000000
v -628.469604000000 19.129711000000 68.658302000000
v -628.822754000000 18.801620000000 68.418892000000
v -628.278870000000 19.203924000000 68.786125000000
v -628.298401000000 18.792074000000 68.860161000000
v -628.856384000000 19.217123000000 68.290947000000
v -628.676208000000 19.218309000000 68.458702000000
v -629.028320000000 19.172766000000 68.150597000000
v -629.791992000000 15.896667000000 67.628265000000
v -629.631409000000 15.719518000000 67.846748000000
v -629.943054000000 16.010456000000 67.439697000000
v -630.612671000000 14.451843000000 67.226807000000
v -630.134949000000 15.225823000000 67.572990000000
v -630.392761000000 15.381959000000 67.253464000000
v -630.472253274741 14.444581262403 67.385460129011
v -630.393555000000 16.413475000000 66.930923000000
v -630.173401000000 16.211544000000 67.171707000000
v -630.869446000000 16.983265000000 66.494865000000
v -630.842896000000 17.534754000000 66.421722000000
v -630.483895282965 17.376482327504 66.759266045877
v -630.716195400072 17.384305306816 66.557327285509
v -630.333008000000 18.205296000000 66.734200000000
v -630.567383000000 17.880068000000 66.591026000000
v -630.571820210166 17.650991504905 66.632154759732
v -630.434692000000 16.116316000000 66.931358000000
v -630.617615000000 16.191809000000 66.754616000000
v -630.592651000000 15.935950000000 66.817535000000
v -630.313049000000 15.888467000000 67.121490000000
v -630.227661000000 16.047319000000 67.154930000000
v -630.291809000000 16.826630000000 66.961861000000
v -630.752197000000 16.866331000000 66.608170000000
v -630.719238000000 16.508575000000 66.651321000000
v -630.616258386540 17.017783486038 66.698432559733
v -630.635010000000 15.740041000000 66.831841000000
v -630.854248000000 16.426085000000 66.528931000000
v -630.886658000000 16.026894000000 66.508553000000
v -630.951721000000 16.843090000000 66.434731000000
v -630.973877000000 16.442122000000 66.404663000000
v -630.947388000000 17.296726000000 66.369659000000
v -631.215820000000 17.232504000000 66.135963000000
v -631.059387000000 16.811176000000 66.328163000000
v -631.298889000000 16.991610000000 66.063690000000
v -631.231873000000 16.862757000000 66.133087000000
v -631.203369000000 16.385988000000 66.132813000000
v -631.075317000000 16.644142000000 66.308052000000
v -630.962341000000 17.652052000000 66.310104000000
v -631.062561000000 17.413382000000 66.254128000000
v -630.771057000000 17.903320000000 66.420158000000
v -631.103516000000 17.671385000000 66.205406000000
v -631.115662000000 17.974421000000 66.165680000000
v -631.267761000000 17.390476000000 66.086617000000
v -631.461365000000 17.670128000000 65.942970000000
v -631.430481000000 17.815605000000 65.957558000000
v -631.480530000000 17.268545000000 65.911392000000
v -631.363342000000 16.848650000000 65.986916000000
v -631.486755000000 17.067867000000 65.891464000000
v -631.611023000000 16.983915000000 65.758942000000
v -631.538391000000 16.620689000000 65.764702000000
v -631.392944000000 16.522005000000 65.913628000000
v -631.612549000000 17.185608000000 65.785759000000
v -631.607849000000 17.487326000000 65.820107000000
v -631.563049000000 17.833855000000 65.845528000000
v -631.648010000000 17.694109000000 65.786781000000
v -631.539978000000 16.318035000000 65.728210000000
v -631.592773000000 16.476320000000 65.678467000000
v -631.773926000000 16.349857000000 65.474747000000
v -631.730042000000 16.192677000000 65.532745000000
v -631.513550000000 16.058058000000 65.791161000000
v -631.769958000000 16.652626000000 65.509102000000
v -631.702942000000 15.583364000000 65.667107000000
v -631.713070823062 15.276733309098 65.701919075822
v -631.801453000000 15.697824000000 65.535995000000
v -631.948914000000 15.314097000000 65.387093000000
v -631.484294937401 15.486277620026 65.962518207140
v -631.643860000000 15.898808000000 65.681931000000
v -631.826782000000 16.508883000000 65.425117000000
v -631.730652000000 17.100775000000 65.647263000000
v -631.780945000000 17.560637000000 65.663620000000
v -631.884216000000 16.971167000000 65.418137000000
v -631.894104000000 17.466106000000 65.527519000000
v -632.218628000000 13.555805000000 65.366295000000
v -632.163340108121 13.746652752146 65.394129023383
v -632.048157000000 13.536798000000 65.568489000000
v -632.143494000000 15.088516000000 65.183212000000
v -632.075500000000 15.886658000000 65.221008000000
v -631.989136000000 15.572165000000 65.338425000000
v -631.958313000000 16.324896000000 65.286545000000
v -631.881104000000 16.768694000000 65.389648000000
v -632.293701000000 15.563474000000 65.026657000000
v -631.996338000000 16.582600000000 65.235977000000
v -632.081421000000 17.064875000000 65.150780000000
v -632.130737000000 16.398909000000 65.100006000000
v -632.397827000000 14.921572000000 64.923363000000
v -632.382263000000 15.121109000000 64.934341000000
v -632.477661000000 16.093126000000 64.789703000000
v -632.333487649898 16.133438060235 64.929731745116
v -632.195740000000 16.912615000000 64.988274000000
v -632.260742000000 16.770000000000 64.911842000000
v -632.419556000000 16.488914000000 64.785957000000
v -632.560486000000 15.297112000000 64.765617000000
v -632.542725000000 15.496392000000 64.774536000000
v -632.552917000000 14.640132000000 64.794647000000
v -632.460035807994 13.878231210204 65.035912974918
v -632.588562000000 14.897182000000 64.741142000000
v -632.251709000000 16.970175000000 64.928589000000
v -632.377747000000 16.886812000000 64.797882000000
v -632.394226000000 16.687336000000 64.787468000000
v -632.218262000000 17.232752000000 65.007225000000
v -632.354858000000 17.141434000000 64.847382000000
v -632.540888585553 13.761354254539 64.967609391848
v -632.706177000000 15.115148000000 64.640228000000
v -632.740479000000 15.372079000000 64.586243000000
v -632.715454000000 15.570601000000 64.588181000000
v -632.545715000000 16.506128000000 64.668037000000
v -632.651001000000 16.167389000000 64.603882000000
v -632.518738000000 16.805489000000 64.680260000000
v -632.580933000000 16.965576000000 64.639252000000
v -632.490723000000 17.153986000000 64.728523000000
v -632.669006000000 16.623901000000 64.559921000000
v -632.685791000000 16.424358000000 64.550285000000
v -632.847473000000 15.487660000000 64.462921000000
v -632.902710000000 15.999825000000 64.341782000000
v -632.827148000000 16.241854000000 64.420876000000
v -632.628174000000 17.373657000000 64.643562000000
v -632.831055000000 17.351204000000 64.470573000000
v -632.842163000000 16.948975000000 64.433517000000
v -632.877380000000 16.501310000000 64.381241000000
v -633.063049000000 16.678398000000 64.219658000000
v -633.252380000000 16.451927000000 64.011101000000
v -633.106506000000 16.984844000000 64.206093000000
v -633.297119000000 16.961081000000 64.022415000000
v -633.750610000000 12.280589000000 63.944202000000
v -633.757874000000 12.735844000000 63.889847000000
v -634.123901000000 12.533444000000 63.610271000000
v -633.908691000000 12.100235000000 63.831566000000
v -633.701965000000 11.967098000000 64.005646000000
v -634.146545000000 12.258608000000 63.630131000000
v -633.341614000000 12.358150000000 64.309128000000
v -633.498047000000 12.745254000000 64.117912000000
v -633.444336000000 12.072759000000 64.237511000000
v -633.503296000000 16.456831000000 63.752930000000
v -633.955750000000 12.813286000000 63.727123000000
v -633.564392000000 13.189406000000 64.031570000000
v -633.895447000000 13.146848000000 63.743732000000
v -633.770203000000 13.999025000000 63.707069000000
v -633.691650000000 13.742696000000 63.809650000000
v -633.814880000000 14.358465000000 63.674187000000
v -633.792847000000 14.658260000000 63.691570000000
v -634.145935000000 12.889740000000 63.557449000000
v -633.956116000000 14.276808000000 63.557465000000
v -634.235352000000 14.055190000000 63.369228000000
v -633.970703000000 13.648788000000 63.590149000000
v -633.937500000000 14.476096000000 63.565449000000
v -634.025879000000 14.891918000000 63.463001000000
v -634.432007000000 12.464025000000 63.347000000000
v -634.121521000000 14.652768000000 63.401966000000
v -634.279175000000 14.926434000000 63.227016000000
v -634.240601000000 14.769928000000 63.290329000000
v -634.500977000000 14.425732000000 63.129570000000
v -634.305843570431 14.443208699189 63.278831431525
v -634.233826000000 15.677575000000 63.161980000000
v -634.418274000000 15.551213000000 62.961205000000
v -634.156982000000 15.818324000000 63.226818000000
v -634.368958000000 14.787463000000 63.174141000000
v -634.579956000000 15.260464000000 62.829540000000
v -634.210815000000 15.876235000000 63.165352000000
v -634.034302000000 16.053518000000 63.309265000000
v -634.702698000000 15.126317000000 62.746155000000
v -634.674988000000 14.616850000000 62.947880000000
v -634.465576000000 15.708869000000 62.906494000000
v -634.312073000000 16.039793000000 63.066410000000
v -634.536194000000 15.567301000000 62.835560000000
v -634.614319000000 15.426705000000 62.771187000000
[truncated: 100,479,311 more chars]
